# Supplementary material for: The Heat Shock Transcription Factor HsfA Is Essential for Thermotolerance and Regulates Cell Wall Integrity in Aspergillus fumigatus
Source: Front Microbiol. 2021 Apr 9;12:656548. doi: 10.3389/fmicb.2021.656548 (PMC8062887; doi:10.3389/fmicb.2021.656548)
Supplement: Supplementary file 1 [file Table_1.XLSX]

## Sheet: Table S4 RNAseq dataset
RNA-seq of wild-type and hsfA depleted cells in the absence and presence of heat shock. Log2 Fold change between conditions tested.
Heat Shock RNASeq Dataset
Samples
1 - wt 30°C without xylose	4 - xylP::hsfA 30°C without xylose
2 - wt 48°C 15’ without xylose	5 - xylP::hsfA 48°C 15’ without xylose
3 - wt 48°C 60’ without xylose	6 - xylP::hsfA 48°C 60’ without xylose
Fold changes
		Effect of xylP (-xylose)			wild-type HS time series						xylP::hsfA HS time series						HS in 15'			HS in 60'
Samples		4 vs 1			2 vs 1			3 vs 1			5 vs 4			6 vs 4			5 vs 2			6 vs 3
Gene		xylP::hsfA vs wt, without xylose, no HS			wt 15' vs 0', HS			wt 60' vs 0', HS			xylP::hsfA 15' vs 0', HS			xylP::hsfA 60' vs 0', HS			xylP::hsfA vs wt, without xylose, HS 15'			xylP::hsfA vs wt, without xylose, HS 60'
Identifier	name	Log2 Fold	p-value	p-adj	Log2 Fold	p-value	p-adj	Log2 Fold	p-value	p-adj	Log2 Fold	p-value	p-adj	Log2 Fold	p-value	p-adj	Log2 Fold	p-value	p-adj	Log2 Fold	p-value	p-adj
Afu1g00110		2.11518	0.173506	NA	-0.683057	0.713451	0.767683	1.58088	0.326504	0.384615	-3.33503	0.0318776	0.046173	-3.85466	0.0131273	0.0208697	-0.536794	0.772894	0.828003	-3.32036	0.039323	NA
Afu1g00140		-0.00418936	0.997391	NA	2.08576	0.0685896	0.0977475	0.109023	0.93198	0.942638	1.32626	0.222974	0.273049	0.800243	0.462339	0.528859	-0.763695	0.408619	0.502495	0.687031	0.526189	NA
Afu1g00150		0.163182	0.285434	0.408999	-0.306013	0.0477266	0.0699037	-2.42281	2.09777e-51	4.94412e-50	-0.813611	1.14531e-07	2.84748e-07	-2.32997	2.97312e-50	7.40171e-49	-0.344416	0.0265215	0.0497381	0.256027	0.118489	0.21643
Afu1g00160		-0.381519	0.862279	NA	0.278737	0.899147	0.922186	1.17606	0.563408	0.621576	0.123463	0.955232	0.965001	-0.396162	0.857049	0.884481	-0.536794	0.807172	NA	-1.95375	0.337129	NA
Afu1g00170		-1.63353	0.129091	0.22092	1.1273	0.153828	0.202761	0.973024	0.202573	0.251631	1.36351	0.205738	0.254054	1.21175	0.246677	0.304041	-1.39732	0.0777312	0.126405	-1.3948	0.0527989	0.115211
Afu1g00200		-1.34331	0.515911	NA	2.41197	0.186286	0.240994	2.92342	0.0965448	0.128183	2.992	0.104893	0.138357	2.04585	0.279712	0.339797	-0.763288	0.62647	0.703727	-2.22089	0.151791	NA
Afu1g00240		0.421059	0.349351	0.476016	3.08036	1.38445e-14	5.8548e-14	1.88276	4.25746e-06	9.69466e-06	2.24515	4.67963e-11	1.44802e-10	1.76877	2.06726e-07	5.57392e-07	-0.414151	0.128142	0.192817	0.307072	0.281253	0.41737
Afu1g00300		-4.00948	0.007469	NA	1.21569	0.228374	0.28904	-0.286343	0.790333	0.824981	1.98425	0.250301	0.302958	3.04653	0.0440082	0.0639579	-3.24093	0.0143267	0.0290847	-0.676612	0.537088	NA
Afu1g00350		0.109876	0.793768	0.859522	6.97199	3.95221e-93	1.88206e-91	5.39878	3.34735e-56	9.03589e-55	5.99592	2.96733e-88	1.2876e-86	3.63861	1.07308e-32	1.43997e-31	-0.866189	5.66899e-07	3.40838e-06	-1.6503	2.02334e-19	1.33039e-17
Afu1g00410	farB2	0.71917	0.389973	0.516833	1.398	0.0942414	0.130208	1.26507	0.118263	0.154349	0.329684	0.639514	0.692861	-0.18853	0.788798	0.827792	-0.349146	0.619187	0.697994	-0.73443	0.274313	0.409743
Afu1g00420		-1.78292	0.106671	0.188949	-0.351743	0.730714	0.78245	-1.19316	0.253855	0.308171	1.31377	0.239376	0.291139	0.136723	0.906521	0.924237	-0.117405	0.909636	0.931174	-0.453039	0.682645	0.781276
Afu1g00440		0.938761	0.661248	NA	1.13227	0.608419	0.671473	0.616595	0.779143	0.815868	0.2845	0.885392	0.907578	-1.71644	0.42302	0.488882	0.0909864	0.964548	NA	-1.39428	0.525992	NA
Afu1g00450		-2.20428	0.011669	0.0309699	1.20888	0.032542	0.049064	1.74446	0.000932692	0.00168174	1.308	0.155251	0.197461	2.53233	0.00220181	0.00392288	-2.10517	0.00091117	0.00255268	-1.41641	0.00145616	0.00600949
Afu1g00460		-1.56508	0.0186267	0.0456277	-0.0596497	0.921131	0.937898	-0.921034	0.137392	0.176977	0.179688	0.806254	0.838208	1.0348	0.114499	0.152962	-1.32574	0.0499375	0.0862635	0.390759	0.52163	0.649161
Afu1g00470		-0.885204	0.124257	0.213988	0.276195	0.611348	0.673985	0.739893	0.13903	0.178813	1.2761	0.0197723	0.0295233	1.45073	0.00596439	0.00998654	0.114697	0.823221	0.865522	-0.174372	0.694303	0.791216
Afu1g00480		-3.62858	1.97075e-12	1.24677e-10	0.145653	0.729648	0.781669	-0.235042	0.575321	0.633007	1.07186	0.0531547	0.0742359	1.49364	0.00494195	0.00837579	-2.70237	7.69471e-09	7.04124e-08	-1.89989	1.48747e-05	0.000116039
Afu1g00500		-1.65125	1.24416e-13	1.02643e-11	0.815909	0.000232521	0.000465845	-1.79912	7.19971e-16	3.36131e-15	0.82742	0.000208099	0.000393245	-1.52641	1.29263e-11	4.93357e-11	-1.63974	1.50078e-13	3.871e-12	-1.37854	1.01358e-09	2.09545e-08
Afu1g00510	dld1	-1.44295	1.98171e-12	1.24677e-10	1.31488	1.12175e-10	3.72286e-10	-1.59189	8.99414e-15	3.93589e-14	1.25891	8.27464e-10	2.37595e-09	-1.71472	1.78696e-16	9.52564e-16	-1.49891	1.92871e-13	4.86812e-12	-1.56578	5.84411e-14	2.2514e-12
Afu1g00520		-1.4313	9.88057e-05	0.000552465	2.53165	7.47214e-14	3.04593e-13	-0.50334	0.154338	0.196596	2.77998	7.34982e-15	2.84495e-14	-0.0638542	0.865542	0.891067	-1.18297	0.000302	0.000961437	-0.991819	0.00632541	0.0203666
Afu1g00530		-0.809829	0.000178703	0.000916036	1.69359	2.12389e-16	9.76357e-16	1.36497	3.08413e-11	1.05611e-10	1.81596	5.67894e-18	2.55373e-17	1.82743	2.16488e-18	1.3191e-17	-0.687458	0.000586437	0.00172721	-0.347365	0.0791949	0.159209
Afu1g00540		0.386914	0.226842	0.343333	0.715943	0.0300754	0.0456265	0.56395	0.075782	0.102552	0.240439	0.403656	0.46293	0.23227	0.399424	0.46491	-0.0885892	0.766935	0.823266	0.0552352	0.839468	0.89621
Afu1g00550		0.520811	0.0188228	0.0460435	5.07686	2.27557e-150	2.51559e-148	4.45886	2.09159e-116	1.86755e-114	4.23149	2.99456e-146	3.27146e-144	4.11764	1.75245e-139	6.25895e-137	-0.324555	0.00942041	0.020238	0.179596	0.148668	0.258368
Afu1g00560		-0.209401	0.120007	0.207897	-0.660049	6.95926e-06	1.63397e-05	-1.31992	4.80506e-19	2.70751e-18	0.483953	0.000215544	0.000406817	-0.251223	0.0574034	0.0818186	0.934601	6.90437e-11	1.00744e-09	0.859298	3.7562e-09	6.9446e-08
Afu1g00570		0.125509	0.429352	0.554524	2.36716	9.46804e-62	2.26016e-60	0.854982	1.27697e-08	3.58138e-08	2.16113	3.88076e-63	9.26395e-62	0.641377	2.24553e-06	5.47296e-06	-0.0805176	0.457813	0.549702	-0.0880953	0.482717	0.615001
Afu1g00580		-0.883482	0.31435	NA	-1.58724	0.144843	0.192199	-2.79175	0.0252362	0.0370036	-0.0366142	0.968869	0.974853	-0.0443111	0.96028	0.967259	0.667143	0.557597	0.642485	1.86396	0.137731	NA
Afu1g00590		-0.16725	0.824592	0.88185	-0.994742	0.265661	0.329803	-0.659432	0.406503	0.46764	-1.10185	0.19414	0.241046	-0.331997	0.652422	0.708087	-0.27436	0.778262	0.831052	0.160185	0.836844	0.894394
Afu1g00610		0.689504	0.0464019	0.096386	1.73397	3.3332e-07	8.66278e-07	0.955582	0.00530173	0.00862053	1.42555	1.52173e-06	3.48048e-06	0.850868	0.0041675	0.00713617	0.381087	0.1872	0.263685	0.58479	0.0459017	0.103084
Afu1g00750		0.162019	0.152293	0.251805	0.995044	9.83497e-19	5.14522e-18	0.640883	1.02124e-08	2.89035e-08	0.788914	4.36545e-13	1.51542e-12	0.851872	2.73707e-15	1.34692e-14	-0.0441106	0.6838	0.754118	0.373008	0.000458497	0.00224499
Afu1g00760		-0.667418	0.0877064	0.161474	-0.29377	0.457968	0.528395	-1.27686	0.00158998	0.00278369	-0.792816	0.0557796	0.0775751	-1.09133	0.0075738	0.0124965	-1.16646	0.00538976	0.0123177	-0.481889	0.25304	0.386656
Afu1g00770		-1.77755	3.37877e-05	0.000229049	1.17891	0.000405205	0.000790048	0.559845	0.0936798	0.124683	2.22427	7.03136e-08	1.76994e-07	2.33493	7.06678e-09	2.17292e-08	-0.732197	0.0190905	0.0373323	-0.00247105	0.993443	0.996406
Afu1g00920		0.264177	0.286154	0.409695	1.1732	1.22907e-06	3.05818e-06	1.4831	6.19476e-11	2.0767e-10	1.46967	1.93711e-13	6.85779e-13	1.21742	6.16954e-10	2.05489e-09	0.56064	0.00360389	0.00861471	-0.00150359	0.992934	0.996293
Afu1g00940		-1.34331	0.509914	NA	1.6735	0.371314	0.442111	2.19494	0.213291	0.264083	3.28127	0.0662139	0.0907144	3.4613	0.0466925	0.0675158	0.264452	0.868189	0.900224	-0.0769571	0.956418	NA
Afu1g00960		-0.141622	0.300416	0.425517	0.0840796	0.550202	0.618469	-1.26078	6.35066e-17	3.16205e-16	-1.18669	3.81453e-15	1.49901e-14	-1.25325	2.94563e-18	1.77618e-17	-1.41239	6.37202e-20	4.90355e-18	-0.134094	0.393872	0.535678
Afu1g01100		-0.795828	0.0737275	0.140588	-0.956158	0.0505121	0.0736004	0.531678	0.192978	0.240665	-0.14195	0.763403	0.80201	0.637467	0.137151	0.180062	0.0183807	0.97143	0.978199	-0.690038	0.0773847	0.156252
Afu1g01120		-1.29428	0.467979	NA	0.283718	0.865654	0.896084	2.66655	0.0545422	0.0757295	-0.838332	0.655918	0.706264	2.3075	0.140416	0.183777	-2.41633	0.174894	0.248697	-1.65333	0.130183	NA
Afu1g01130		-2.39911	0.00296854	0.00993869	-0.887203	0.20907	0.267413	-0.738519	0.256004	0.310509	-0.462537	0.657436	0.707575	-2.87315	0.0398263	0.058406	-1.97444	0.0411263	0.0726532	-4.53374	0.000555282	0.00265788
Afu1g01140		0.598093	0.0324299	0.0723567	-1.32838	0.000823781	0.00154694	1.01302	0.000212894	0.000412377	-1.3407	8.62362e-06	1.85712e-05	-0.438215	0.0810309	0.112508	0.58577	0.155848	0.226532	-0.853147	0.000481891	0.00234379
Afu1g01160		-0.141864	0.845832	0.895497	-4.04898	0.00228222	0.00406108	-0.311938	0.677463	0.727527	-1.99809	0.0496768	0.0696615	0.417772	0.526517	0.590559	1.90902	0.204676	0.284039	0.587845	0.388793	0.531249
Afu1g01175		0.11875	0.92103	NA	1.24937	0.282936	0.348824	-1.66525	0.261719	0.316819	-0.714975	0.564999	0.621632	-1.64598	0.208938	0.262118	-1.84559	0.127025	0.191388	0.138015	0.930201	NA
Afu1g01180		-2.85114	0.0574161	NA	-0.264356	0.821404	0.859346	2.1116	0.0285038	0.0414155	1.59892	0.32121	0.378042	2.30743	0.119725	0.159367	-0.987872	0.451034	0.543066	-2.65531	0.00458171	NA
Afu1g01190		-3.46776	0.0117705	0.0311729	0.0482194	0.956296	0.964901	1.78036	0.0174937	0.0263157	1.60333	0.296746	0.352421	3.40666	0.0112478	0.0180923	-1.91264	0.0858775	0.137807	-1.84146	0.00736989	0.0229958
Afu1g01230		-1.30529	0.0357313	0.0781567	-0.946626	0.135951	0.181672	-2.59053	0.00024689	0.000475154	-0.63228	0.35652	0.415441	-2.07416	0.00643636	0.01074	-0.990949	0.155598	0.226278	-0.788922	0.343154	0.48283
Afu1g01240		0.661517	0.000359317	0.00166255	-0.483747	0.0276555	0.0422732	0.949504	2.20987e-07	5.62061e-07	-0.37728	0.0314452	0.0455894	0.0563343	0.731322	0.777454	0.767984	0.000278109	0.000895081	-0.231652	0.151903	0.262736
Afu1g01260		-0.39678	0.705051	0.79291	1.70098	0.0696702	0.0991657	1.01125	0.283436	0.339962	2.19658	0.0162477	0.0246088	-0.157314	0.877942	0.90014	0.0988124	0.899791	0.924255	-1.56534	0.0874958	0.171867
Afu1g01265		0.689513	0.654889	NA	0.250067	0.884368	0.910852	1.5155	0.30406	0.361431	0.116492	0.931241	0.946163	-3.28595	0.0454888	0.065919	0.555939	0.719684	0.784288	-4.11195	0.00921816	NA
Afu1g01300		-0.409401	0.672543	0.768407	1.08378	0.232054	0.293018	-3.19795	0.02589	0.0379083	-0.247513	0.806515	0.838386	-1.36508	0.21231	0.265882	-1.74069	0.0673451	0.111608	1.42348	0.35003	0.490311
Afu1g01320		0.580275	0.799017	NA	2.05694	0.35308	0.423113	0.656618	0.773257	0.810985	-0.838331	0.712984	0.756054	0.499111	0.820661	0.855004	-2.315	0.295961	NA	0.422768	0.847726	NA
Afu1g01330		-0.338485	0.271561	0.393538	-0.224479	0.484956	0.554662	1.42236	6.66041e-07	1.63491e-06	1.36884	2.14247e-06	4.84179e-06	1.0126	0.000425067	0.000826051	1.25483	3.50386e-05	0.000140355	-0.748242	0.00458247	0.0155929
Afu1g01340		0.323334	0.142291	0.238288	0.933448	2.43436e-05	5.40978e-05	1.27669	1.1485e-09	3.50247e-09	0.45241	0.0240541	0.0355227	0.390105	0.0454724	0.0659055	-0.157704	0.433576	0.526291	-0.563256	0.00207706	0.00804423
Afu1g01350		0.0771859	0.690546	0.782028	-0.382252	0.051267	0.0745951	-1.99464	2.27249e-23	1.65508e-22	-0.819658	2.60788e-05	5.3959e-05	-1.94405	5.13535e-23	4.28453e-22	-0.36022	0.0676452	0.112045	0.127775	0.529219	0.655341
Afu1g01360		-0.154317	0.405059	0.531469	-0.234532	0.209279	0.2676	-1.81684	1.34612e-21	8.83394e-21	-0.752975	5.54341e-05	0.000111203	-1.91828	3.30664e-24	2.94114e-23	-0.67276	0.000351171	0.00109201	-0.255757	0.187117	0.309561
Afu1g01370		-0.671293	0.000498617	0.0022078	-0.148234	0.445392	0.515571	-2.15309	9.06597e-23	6.37295e-22	-0.651135	0.00152274	0.00262682	-2.03666	8.91176e-20	6.00978e-19	-1.17419	1.34797e-08	1.17786e-07	-0.554871	0.024607	0.061996
Afu1g01380	och4	-0.81412	1.62968e-08	3.41275e-07	-0.21108	0.144191	0.191473	0.55796	5.44901e-05	0.000111526	0.578068	5.99413e-05	0.000119728	1.06638	3.14427e-14	1.44257e-13	-0.0249723	0.862725	0.895884	-0.305696	0.0229319	0.0586717
Afu1g01390		0.268528	0.658137	0.755799	-1.05053	0.185123	0.239656	-2.61653	0.00801024	0.0126739	0.933039	0.0774586	0.104684	0.230043	0.667164	0.720537	2.2521	0.00216744	0.00549709	3.1151	0.000969936	0.00425238
Afu1g01400		-0.447811	0.0517673	0.105182	1.99839	4.61891e-23	2.97442e-22	0.259789	0.230565	0.282906	2.08346	7.49425e-25	4.59388e-24	0.585195	0.00595181	0.00996727	-0.36274	0.0325298	0.0593912	-0.122405	0.536512	0.661254
Afu1g01410		-0.629989	0.000127068	0.00068089	2.12704	2.32063e-42	3.10509e-41	0.018471	0.908545	0.92417	1.9137	1.28933e-33	1.11582e-32	0.138724	0.394034	0.459287	-0.843324	1.71908e-08	1.46831e-07	-0.509736	0.00135748	0.00567998
Afu1g01420		-0.381519	0.894847	NA	3.1851	0.243284	0.305382	-0.305176	0.9158	0.929819	2.58152	0.350046	0.408616	2.46172	0.367577	0.431356	-0.985097	0.704581	NA	2.38537	0.38262	NA
Afu1g01430		-0.181384	0.540464	0.655074	0.693356	0.016908	0.0267066	-0.426755	0.16482	0.20883	0.851687	0.00169695	0.0029122	-0.290546	0.310618	0.372325	-0.0230527	0.930605	0.947356	-0.0451757	0.879432	0.924022
Afu1g01440		-0.155082	0.829077	0.884719	0.73022	0.299198	0.36644	-0.876193	0.268236	0.323906	1.91416	0.00203275	0.00345906	0.192083	0.772372	0.813272	1.02886	0.087961	0.140752	0.913193	0.218698	0.347477
Afu1g01450		-0.392011	0.146755	0.24422	-0.233405	0.405264	0.476124	-2.47232	1.02225e-12	3.88723e-12	-0.124931	0.649673	0.701251	-1.47242	7.19889e-07	1.84106e-06	-0.283537	0.320089	0.412112	0.607894	0.0987883	0.189494
Afu1g01460		0.915085	0.167827	0.271264	1.60688	0.0151881	0.0241459	3.72899	2.95934e-10	9.395e-10	-0.464497	0.424882	0.484105	2.24866	3.69789e-07	9.73594e-07	-1.15629	0.046282	0.0808027	-0.565241	0.0820847	0.163776
Afu1g01480		-3.23312	0.00548762	NA	-0.425055	0.641445	0.700677	-1.58337	0.0965291	0.128181	1.09488	0.387916	0.447644	0.574873	0.650322	0.706137	-1.71318	0.100134	0.156814	-1.07488	0.318355	NA
Afu1g01490		-1.1198	1.31625e-05	0.000103049	0.415919	0.0937409	0.12967	-1.1084	1.70673e-05	3.67071e-05	-0.602731	0.0291402	0.042473	-0.982832	0.000327343	0.000643598	-2.13845	1.50485e-15	5.35221e-14	-0.994232	0.00028925	0.00152002
Afu1g01500		-1.54962	0.1327	NA	0.551119	0.53739	0.606048	-1.20231	0.227337	0.279387	-1.17992	0.393623	0.453216	-1.11666	0.372598	0.43642	-3.28066	0.0106336	0.0224794	-1.46398	0.231659	NA
Afu1g01520		1.17105	0.495174	NA	2.16415	0.196914	0.253536	3.1686	0.0435103	0.0613944	0.759116	0.590011	0.646318	1.4077	0.287137	0.347906	-0.233986	0.863418	0.896297	-0.589849	0.599977	NA
Afu1g01530		-0.325193	0.233288	0.350353	-0.44479	0.111819	0.15205	-0.559198	0.0420587	0.0594455	-1.07893	0.00015195	0.000291771	-1.05564	0.000146452	0.000299088	-0.959332	0.000996444	0.0027652	-0.82163	0.00336644	0.0120901
Afu1g01540		-2.49304	2.51636e-05	0.000178762	-1.05538	0.0458435	0.0673581	-1.68875	0.00150194	0.00264349	0.337073	0.618592	0.673654	-0.995053	0.187702	0.23844	-1.10058	0.0771141	0.125581	-1.79934	0.0112124	0.0326406
Afu1g01550	zrfA	-1.0283	0.000133668	0.000714505	0.313012	0.205606	0.263491	0.301348	0.198775	0.24733	-0.136217	0.648833	0.700829	1.33561	8.55846e-08	2.4032e-07	-1.47753	1.2554e-07	8.65286e-07	0.00595543	0.977533	0.986878
Afu1g01560		0.555658	0.00352046	0.0114363	-0.642191	0.00350422	0.00609938	0.685944	0.000303664	0.000578663	-0.435539	0.0185258	0.0277917	0.552316	0.00136886	0.00250024	0.76231	0.000397653	0.00121907	0.422029	0.0141257	0.0393657
Afu1g01570		-0.00100644	0.995628	0.996996	-0.0915253	0.646539	0.705342	-0.296391	0.120295	0.156802	0.0172445	0.922854	0.939034	-0.083815	0.62421	0.682734	0.107763	0.579441	0.661626	0.21157	0.236447	0.36865
Afu1g01580		-0.381518	0.90603	NA	1.97786	0.536004	0.604633	-0.305176	0.924771	0.936877	0.123463	0.969527	0.975304	0.56563	0.861068	0.887707	-2.23591	0.48417	NA	0.489288	0.879665	NA
Afu1g01590		0.873121	3.93021e-09	9.93345e-08	0.994982	7.02482e-11	2.35667e-10	1.67168	5.45656e-31	5.96816e-30	0.94393	3.17798e-13	1.11319e-12	0.817587	1.70679e-10	5.93604e-10	0.82207	9.6526e-10	1.07573e-08	0.0190255	0.877564	0.922835
Afu1g01600		-0.615117	6.63719e-06	5.79263e-05	0.726839	9.68668e-08	2.61712e-07	-2.07219	3.54077e-51	8.2405e-50	0.418547	0.00217037	0.00367841	-1.58153	1.18976e-30	1.43855e-29	-0.923409	1.23742e-11	2.10593e-10	-0.124463	0.369089	0.510386
Afu1g01610		0.0862576	0.702186	0.790756	-0.19975	0.381813	0.452754	-3.01463	8.61306e-34	1.05954e-32	-0.701463	0.00197864	0.00337317	-1.83357	1.38232e-15	6.92662e-15	-0.415456	0.0703267	0.115749	1.26732	5.14648e-07	6.09012e-06
Afu1g01620		-0.607485	0.1034	0.184291	1.91236	6.44318e-08	1.76286e-07	1.95081	2.74228e-08	7.50953e-08	1.13703	0.00176535	0.00302623	1.35383	0.000157924	0.000320963	-1.38281	5.77011e-05	0.000218267	-1.20446	0.000329149	0.00169718
Afu1g01630		0.535383	0.0346718	0.0764703	-1.15318	0.00104594	0.00194059	-0.287136	0.300656	0.357889	-1.32553	1.67758e-06	3.82031e-06	-0.0597733	0.785386	0.824731	0.363034	0.325151	0.417443	0.762746	0.00199532	0.00779325
Afu1g01640		0.0402614	0.762189	0.835466	-0.740204	1.14756e-07	3.08698e-07	-0.566209	2.87823e-05	6.04825e-05	-1.23323	3.46633e-19	1.66005e-18	-0.725147	4.6544e-08	1.33893e-07	-0.452763	0.00167837	0.00437241	-0.118677	0.379471	0.521474
Afu1g01650		-1.13494	0.000146842	0.000774976	-2.49974	2.16934e-10	7.10315e-10	-1.50408	1.39462e-06	3.3266e-06	-2.76841	1.25172e-08	3.34487e-08	-0.859373	0.00839391	0.0137592	-1.40361	0.0106661	0.0225429	-0.490235	0.146637	0.25565
Afu1g01660		-0.326706	0.579054	0.690647	-0.223768	0.720684	0.773941	0.00380015	0.994734	0.99527	-1.99991	0.0141621	0.0216369	-0.514262	0.385588	0.450556	-2.10285	0.0125429	0.0259139	-0.844767	0.145007	0.253262
Afu1g01670		0.694107	0.65738	NA	0.948895	0.557181	0.624802	0.738349	0.637888	0.691484	-1.80701	0.27733	0.332038	0.738244	0.560778	0.624237	-2.06179	0.228442	0.311839	0.694002	0.585888	NA
Afu1g01680		-0.0483272	0.715377	0.801432	0.971841	1.4282e-13	5.71159e-13	1.14739	9.83721e-19	5.43417e-18	1.08793	3.07752e-17	1.33792e-16	0.764757	2.67239e-09	8.56013e-09	0.0677633	0.595738	0.676502	-0.430961	0.000609426	0.00288858
Afu1g01690		0.383981	0.147074	0.244658	-1.3228	5.80438e-06	1.37324e-05	-0.258865	0.336112	0.394631	-1.21926	6.5384e-06	1.42025e-05	-0.551166	0.0345571	0.0512042	0.487528	0.100588	0.157417	0.0916793	0.729519	0.817693
Afu1g01700		0.804451	0.00211547	0.00745008	0.768128	0.00603387	0.0102004	1.90251	1.05719e-14	4.60246e-14	-0.0121274	0.956714	0.965973	0.641912	0.00137604	0.00251188	0.0241956	0.921096	0.939568	-0.456149	0.0111264	0.0324227
Afu1g01720	ireA	0.200792	0.00114446	0.00446599	1.47479	2.89026e-131	2.41792e-129	1.21437	4.55071e-91	2.54565e-89	1.30547	1.31585e-112	8.66593e-111	1.05633	4.14813e-75	2.11646e-73	0.0314721	0.577939	0.66047	0.0427488	0.44316	0.580497
Afu1g01730		0.654056	0.000353002	0.0016342	1.15637	4.12759e-10	1.32718e-09	0.956367	1.17075e-07	3.05039e-07	0.989993	1.6121e-10	4.82745e-10	0.00114963	0.994234	0.995736	0.487684	0.00191577	0.00492325	-0.301161	0.0537816	0.116937
Afu1g01740		-0.0153428	0.817149	0.876269	-1.11983	1.24882e-56	2.58275e-55	-0.193751	0.00367092	0.00612106	-0.58234	3.48997e-18	1.58862e-17	0.0980677	0.133064	0.175342	0.522143	2.2475e-13	5.60642e-12	0.276476	2.5211e-05	0.000184803
Afu1g01750	cyp10	0.395741	0.000626693	0.00269309	0.00461981	0.970095	0.974925	0.749962	5.54464e-11	1.86279e-10	0.0291816	0.792501	0.826501	0.137197	0.204123	0.256667	0.420303	0.000400804	0.0012279	-0.217024	0.0418085	0.0956357
Afu1g01760		-0.0791744	0.397412	0.524109	-0.221172	0.023291	0.0360227	-0.808223	1.1256e-16	5.51285e-16	-0.281998	0.00271369	0.00453797	-0.734038	4.78725e-15	2.31895e-14	-0.14	0.152966	0.223057	-0.00498945	0.959245	0.975759
Afu1g01770		0.0818821	0.799435	0.864267	2.57477	2.88656e-19	1.55569e-18	1.28943	1.3224e-05	2.87988e-05	1.89656	1.16548e-12	3.9687e-12	0.928515	0.000662545	0.00126307	-0.596323	0.0074432	0.0164297	-0.279033	0.247128	0.380884
Afu1g01780		-0.38152	0.832701	NA	5.34128	0.000151583	0.000309838	3.3612	0.0225511	0.0333507	2.97791	0.0543633	0.075844	0.565632	0.754145	0.797789	-2.74489	0.00954399	0.020461	-3.17709	0.0310826	NA
Afu1g01790		-0.794748	2.34904e-09	6.22494e-08	-0.117381	0.377542	0.44836	-1.31361	3.31998e-22	2.25856e-21	-0.0498768	0.711676	0.754926	-0.836052	8.00944e-10	2.64588e-09	-0.727243	6.97543e-08	5.06874e-07	-0.317193	0.0219905	0.0567552
Afu1g01812		2.14382	1.24385e-10	4.96688e-09	1.91151	1.35993e-08	3.90004e-08	1.12697	0.000845176	0.00153168	1.56759	4.60818e-07	1.09919e-06	1.74682	1.80855e-08	5.37758e-08	1.7999	1.05472e-08	9.37514e-08	2.76367	1.76728e-18	1.08837e-16
Afu1g01830		-0.27693	0.159679	0.260814	-2.1256	4.94555e-14	2.03205e-13	-0.123848	0.526972	0.58738	-1.01652	4.09027e-06	9.03048e-06	0.369658	0.046595	0.0673853	0.832155	0.00541416	0.0123642	0.216577	0.240487	0.37339
Afu1g01850		0.430669	0.00961564	0.0263354	0.058563	0.733264	0.784757	0.543851	0.00106228	0.00190101	0.30648	0.0578189	0.0801353	0.296451	0.0640696	0.0905143	0.678586	4.95655e-05	0.000190822	0.183269	0.251748	0.385517
Afu1g01860		-0.0731715	0.600705	0.709792	0.345054	0.0148947	0.023712	0.41589	0.00241721	0.00413298	0.220815	0.105863	0.139519	0.503076	0.000140953	0.000288555	-0.197411	0.154067	0.224453	0.0140139	0.91369	0.945647
Afu1g01870		-0.00345762	0.965409	0.976915	0.111054	0.175858	0.228649	0.581132	1.04763e-13	4.26307e-13	0.49508	1.26756e-10	3.81296e-10	0.414722	4.64919e-08	1.33785e-07	0.380569	1.63077e-06	8.89112e-06	-0.169868	0.0221525	0.0570447
Afu1g01890		2.08632	6.60106e-06	5.77262e-05	0.435147	0.391782	0.462979	1.80291	0.000110281	0.000220041	0.199738	0.621476	0.676477	0.826269	0.0375703	0.0553423	1.85091	4.83064e-05	0.00018635	1.10968	0.00566891	0.0185812
Afu1g01900		0.0487828	0.904093	0.935324	0.422973	0.313952	0.381741	0.771117	0.0418986	0.0592373	0.982128	0.00430724	0.00703182	1.22974	0.000151157	0.000308018	0.607937	0.0928816	0.147255	0.507402	0.0819136	0.163547
Afu1g01910		-0.146145	0.253991	0.374246	0.116006	0.378593	0.449337	1.20981	1.58676e-23	1.16021e-22	0.687302	1.83108e-08	4.83052e-08	1.1757	2.022e-23	1.72576e-22	0.425151	0.000736244	0.00211134	-0.180255	0.101769	0.193472
Afu1g01920		-1.0196	0.00405255	0.0129012	1.68857	2.24611e-08	6.34735e-08	0.293853	0.351644	0.4111	1.75888	1.31371e-07	3.24617e-07	0.514854	0.138457	0.181521	-0.949288	0.000595166	0.0017475	-0.798604	0.00935894	0.0281057
Afu1g01930		0.387028	0.202477	0.314003	1.52528	1.57283e-07	4.1921e-07	2.15121	2.14965e-15	9.74215e-15	1.69739	4.32884e-13	1.50384e-12	1.89636	5.59072e-17	3.07921e-16	0.55914	0.010131	0.0215421	0.132181	0.464267	0.598117
Afu1g01940		-0.327207	0.016252	0.0407581	-0.64154	1.28737e-05	2.93723e-05	-1.42006	3.14499e-21	2.03091e-20	-1.31973	1.48001e-17	6.52272e-17	-1.25324	5.46427e-18	3.24848e-17	-1.0054	9.67446e-10	1.07593e-08	-0.160386	0.310699	0.449175
Afu1g01950		0.0577482	0.718437	0.803932	-1.05941	2.24292e-08	6.34027e-08	0.335705	0.0340408	0.0489475	-0.636079	0.000111013	0.000215887	0.621607	2.77102e-05	6.12369e-05	0.481083	0.0127627	0.0262668	0.34365	0.0188848	0.0502427
Afu1g01960		-1.11467	3.09758e-13	2.25736e-11	-1.36921	9.82407e-18	4.86022e-17	-1.02988	1.58189e-11	5.53484e-11	-1.5321	4.40935e-19	2.0976e-18	-1.44041	1.51628e-18	9.3432e-18	-1.27755	6.47888e-13	1.47845e-11	-1.5252	1.26169e-20	8.83645e-19
Afu1g01970	velB	-0.110313	0.354601	0.481146	0.085719	0.481943	0.551623	0.664173	1.11785e-08	3.14746e-08	0.588827	3.49585e-07	8.40126e-07	0.687078	1.49309e-09	4.84277e-09	0.392796	0.000907988	0.00254455	-0.0874075	0.429472	0.568613
Afu1g01980		0.10906	0.857589	0.903304	-1.16082	0.142413	0.189479	0.00863636	0.988844	0.990444	-2.04881	0.0113776	0.0176088	-0.804722	0.181236	0.231227	-0.778936	0.414752	0.508328	-0.704299	0.249746	0.383635
Afu1g01990	rsa4	0.270443	0.196198	0.306439	-3.56313	1.97087e-29	1.67137e-28	0.457732	0.0283043	0.0411514	-2.81482	1.18258e-30	9.22809e-30	0.669051	0.000938997	0.00175443	1.01875	0.0027896	0.00687582	0.481761	0.0169146	0.0455695
Afu1g02000		1.61471	2.47792e-08	4.84775e-07	-0.4852	0.206314	0.264302	2.01132	1.94956e-12	7.29983e-12	-0.339959	0.147032	0.187883	1.44967	2.35372e-12	9.5153e-12	1.75995	3.16746e-07	2.021e-06	1.05306	1.68214e-07	2.19885e-06
Afu1g02010		0.213317	0.00449539	0.0140702	-0.754536	4.2712e-20	2.40233e-19	-0.111398	0.143708	0.184141	-0.542103	6.26563e-13	2.15978e-12	-0.273936	0.000172795	0.000349885	0.42575	2.40355e-07	1.57441e-06	0.0507783	0.493038	0.623156
Afu1g02020		-0.00107714	0.991842	0.994914	0.777242	1.21801e-13	4.89207e-13	0.22539	0.0312702	0.0451805	0.623346	7.67946e-10	2.20915e-09	-0.309203	0.00266489	0.00468587	-0.154974	0.124122	0.187573	-0.53567	1.60209e-07	2.10999e-06
Afu1g02030		0.00860926	0.93368	0.955757	-2.21364	1.93595e-93	9.41215e-92	-1.59602	3.67341e-52	8.83712e-51	-1.98529	7.21459e-79	2.57672e-77	-1.31712	7.61242e-37	1.23366e-35	0.236965	0.0312192	0.0573665	0.287512	0.00638908	0.0205437
Afu1g02040		0.0638415	0.713001	0.799896	0.320486	0.068289	0.0973641	-0.978393	6.99595e-08	1.86572e-07	-0.264814	0.126252	0.163579	-0.795948	4.3471e-06	1.03347e-05	-0.521458	0.00295303	0.00722389	0.246287	0.174044	0.292414
Afu1g02050		0.306243	0.000257824	0.00124774	0.884629	7.43249e-26	5.42169e-25	1.07013	2.34131e-39	3.67875e-38	0.761584	1.49385e-22	8.29163e-22	0.769911	1.02574e-23	8.88528e-23	0.183198	0.0192997	0.0376524	0.00602217	0.935314	0.961029
Afu1g02060		0.60674	0.0522621	0.105942	-3.16395	7.10525e-06	1.66614e-05	0.249173	0.44102	0.502492	-1.80033	8.07735e-07	1.8898e-06	0.0224137	0.934127	0.94646	1.97036	0.0068989	0.0153468	0.379982	0.18024	0.300744
Afu1g02070		-0.298952	0.00268839	0.00913719	-0.426812	1.99457e-05	4.47164e-05	-0.880654	1.24974e-18	6.84666e-18	-0.457497	4.63789e-06	1.01886e-05	-0.788134	2.78885e-15	1.37095e-14	-0.329636	0.00101807	0.00281833	-0.206431	0.0392125	0.0909101
Afu1g02080		-0.867975	5.9344e-07	7.38212e-06	1.49234	1.34954e-18	6.9971e-18	0.836789	8.10043e-07	1.97429e-06	1.45661	2.37759e-17	1.038e-16	1.28427	6.68884e-14	3.00496e-13	-0.903705	6.93693e-08	5.04479e-07	-0.420496	0.0118659	0.0341115
Afu1g02090		-0.211135	0.0308828	0.0695339	1.09219	1.70626e-30	1.49475e-29	0.869616	2.35555e-20	1.44456e-19	1.40581	3.46764e-52	5.72962e-51	0.975486	4.10247e-26	4.01429e-25	0.102481	0.253076	0.339161	-0.105265	0.233244	0.364822
Afu1g02100		0.0399504	0.837412	0.889597	2.27808	2.7403e-39	3.30044e-38	2.4668	2.77703e-48	5.92815e-47	1.69448	1.12955e-25	7.13051e-25	1.36004	2.16174e-17	1.2338e-16	-0.543649	6.25312e-05	0.000234492	-1.06681	7.01591e-17	3.74111e-15
Afu1g02110		0.144847	0.281095	0.404174	-1.22652	6.40933e-19	3.39322e-18	-0.11205	0.405424	0.466572	-1.00775	9.3596e-14	3.37789e-13	-0.125656	0.347116	0.410876	0.363611	0.00885832	0.0191716	0.131241	0.327181	0.466434
Afu1g02120		-0.615306	6.84084e-05	0.000406683	5.72427	0	0	3.535	3.76332e-126	4.21039e-124	5.84782	0	0	3.30614	8.30409e-109	1.04205e-106	-0.491757	0.000517609	0.00154216	-0.844173	3.04426e-09	5.72517e-08
Afu1g02130		-0.71781	6.53318e-10	2.14784e-08	0.263945	0.0221921	0.0344378	-0.703707	1.46168e-09	4.42411e-09	0.928948	7.9982e-16	3.23763e-15	-0.024773	0.831072	0.863623	-0.052807	0.644749	0.718561	-0.0388757	0.738096	0.823297
Afu1g02140		0.43173	0.0179477	0.0442369	-0.996103	5.86812e-08	1.60979e-07	-2.23465	9.99104e-34	1.22721e-32	-1.19141	6.98094e-11	2.13591e-10	-2.65041	3.02219e-47	7.01601e-46	0.236423	0.198751	0.27738	0.015967	0.931503	0.958326
Afu1g02150		0.290586	0.000349131	0.00162143	-0.203228	0.0155788	0.024729	0.173561	0.0333558	0.048022	0.186573	0.0193758	0.0289733	0.338074	1.85457e-05	4.17594e-05	0.680388	1.76954e-16	7.74598e-15	0.455099	9.41165e-09	1.61147e-07
Afu1g02160		0.0056977	0.974213	0.983548	-0.58645	0.00246147	0.00436373	0.597903	0.000514798	0.000953984	0.241604	0.157802	0.200294	1.18154	3.96296e-13	1.69899e-12	0.833751	1.02047e-05	4.55015e-05	0.589337	0.000198221	0.00109228
Afu1g02170		0.37791	0.005727	0.0171928	0.473793	0.000651595	0.00123787	0.730594	7.65349e-08	2.02826e-07	1.08782	1.11096e-16	4.70424e-16	0.665314	3.81625e-07	1.00362e-06	0.991938	1.07415e-13	2.87652e-12	0.312629	0.0162868	0.0441226
Afu1g02180		0.343148	0.0151676	0.0384465	1.05144	8.9334e-14	3.62093e-13	1.27863	1.35304e-20	8.46652e-20	0.902828	7.9277e-12	2.57852e-11	1.01993	4.5314e-15	2.19846e-14	0.194538	0.139608	0.206756	0.0844524	0.502287	0.632197
Afu1g02190	rab11	0.0672999	0.317673	0.443424	-0.308128	8.57256e-06	1.99062e-05	-0.239024	0.000429665	0.000804084	-0.234794	0.000475646	0.000865371	-0.185504	0.00523101	0.00884311	0.140634	0.0417927	0.0737018	0.120819	0.0712173	0.146196
Afu1g02200		0.447252	0.000109411	0.000601289	1.46771	7.28364e-38	8.35011e-37	1.44651	6.20148e-38	9.05455e-37	1.63387	5.41265e-54	9.59196e-53	1.35627	5.00955e-38	8.50432e-37	0.61341	3.62293e-09	3.56614e-08	0.357009	0.000442319	0.00217797
Afu1g02210		-0.141757	0.413412	0.540232	-2.0984	9.93178e-29	8.21251e-28	-0.104326	0.547337	0.607019	-1.34633	4.18962e-14	1.54262e-13	0.509859	0.00291316	0.00509638	0.610306	0.00158253	0.00416083	0.472428	0.0058266	0.0190112
Afu1g02220		0.580274	0.829584	NA	1.24053	0.645417	0.704353	0.656617	0.807577	0.839824	-0.83833	0.755836	0.795049	1.49877	0.553602	0.617063	-1.49859	0.578309	NA	1.42243	0.573982	NA
Afu1g02230		0.369052	0.645486	0.746565	0.89676	0.269867	0.33431	2.34823	0.00106548	0.00190636	-0.431211	0.579624	0.63599	1.40456	0.0258211	0.0390767	-0.958919	0.224406	0.307205	-0.57462	0.267375	0.402443
Afu1g02240		0.938224	0.446753	NA	-1.94647	0.239737	0.301326	-3.49218	0.0349243	0.0501325	-4.38328	0.00551051	0.00886686	-3.04441	0.0377145	0.0555371	-1.49859	0.436834	0.529328	1.38599	0.450058	NA
Afu1g02250		0.580274	0.83784	NA	0.278737	0.921688	0.938156	-0.305176	0.914287	0.928485	-0.83833	0.767481	0.805233	-1.35795	0.631983	0.689693	-0.536793	0.849841	0.886041	-0.472505	0.867647	NA
Afu1g02270	abp2	-0.0345904	0.807073	0.86898	2.082	5.44554e-51	9.36431e-50	0.806938	7.5761e-09	2.17001e-08	2.28075	1.57168e-62	3.62148e-61	0.573891	3.21752e-05	7.07336e-05	0.164155	0.218903	0.300983	-0.267638	0.0490855	0.108695
Afu1g02280		0.475415	0.000322756	0.00151322	0.452158	0.00118178	0.00217868	0.983418	2.41963e-14	1.02784e-13	0.819375	2.08721e-12	7.01732e-12	0.707897	6.16146e-10	2.05293e-09	0.842632	1.40951e-11	2.38543e-10	0.199894	0.0708867	0.145723
Afu1g02290		-0.0462364	0.682881	0.776667	-0.258397	0.0225468	0.0349532	-1.51231	1.45889e-40	2.39774e-39	-0.848682	6.73266e-14	2.44599e-13	-1.36755	1.44752e-33	2.01524e-32	-0.636522	1.96973e-08	1.65447e-07	0.0985255	0.385361	0.527961
Afu1g02300		-0.449841	0.569255	0.681936	-1.67484	0.113578	0.154172	0.143279	0.849383	0.87618	-1.77291	0.0966127	0.128384	0.702398	0.336601	0.399627	-0.547911	0.668218	0.740143	0.109278	0.874523	0.920412
Afu1g02310		2.15537	0.00141695	0.00533874	-0.894636	0.312465	0.380232	-4.87675	0.000296097	0.000565055	-3.32202	1.66363e-05	3.49672e-05	-6.54282	4.65138e-07	1.21022e-06	-0.272016	0.777139	0.830401	0.489289	0.779179	0.855187
Afu1g02320		2.16781	3.50689e-05	0.000235724	-0.2274	0.727621	0.780215	-3.39603	0.00283856	0.0048065	-2.61271	1.29944e-06	2.98382e-06	-3.33358	2.44601e-09	7.84855e-09	-0.217501	0.743894	0.803553	2.23026	0.0533472	0.116079
Afu1g02330		-0.671425	8.32402e-10	2.56315e-08	0.0448863	0.680715	0.738276	-1.10945	6.08041e-23	4.31013e-22	-0.230623	0.0408428	0.0580627	-0.354359	0.00134366	0.00245567	-0.946934	3.81202e-17	1.8172e-15	0.083665	0.461442	0.595676
Afu1g02340		-0.327766	0.0110038	0.0294728	0.348364	0.00687075	0.0115124	-1.08415	1.15448e-16	5.64832e-16	0.205671	0.109963	0.144531	-0.807044	4.79177e-10	1.61923e-09	-0.47046	0.0002551	0.000827461	-0.0506588	0.700109	0.795207
Afu1g02350		-0.101871	0.633953	0.73659	0.825682	7.73658e-05	0.000163426	0.723836	0.00033081	0.000627815	1.40501	9.44496e-14	3.40738e-13	1.42801	9.10685e-15	4.36358e-14	0.477458	0.00904253	0.0195008	0.602308	0.000388951	0.00195932
Afu1g02360		0.483721	3.5264e-05	0.000236795	0.0769842	0.555433	0.622992	0.869318	2.94466e-14	1.24404e-13	0.37262	0.000302654	0.000561751	1.03991	1.81616e-27	1.88014e-26	0.779356	4.55131e-11	6.78227e-10	0.654308	1.60992e-12	5.21436e-11
Afu1g02370		0.307364	0.165684	0.268415	-1.98996	8.38461e-09	2.44457e-08	0.768647	0.000375961	0.000708869	-1.1742	1.08985e-06	2.52377e-06	0.456682	0.019287	0.0297903	1.12313	0.00170745	0.00444055	-0.00460069	0.980557	0.988403
Afu1g02380		0.574024	0.0755076	0.143271	-0.495048	0.208328	0.266575	2.11613	1.88787e-12	7.08026e-12	0.134311	0.642075	0.694989	1.76835	7.18915e-12	2.78857e-11	1.20338	0.00101166	0.002804	0.226238	0.323691	0.462983
Afu1g02390		-0.266568	0.0249243	0.0581566	0.353015	0.00303888	0.00532134	1.40612	1.11116e-35	1.49323e-34	0.233951	0.0464285	0.0655121	1.05826	4.58253e-21	3.34802e-20	-0.385632	0.00105365	0.00290976	-0.614427	6.54646e-09	1.15189e-07
Afu1g02400		0.613194	1.42421e-08	3.04399e-07	0.702041	3.7265e-10	1.20154e-09	1.28996	1.58839e-34	2.05143e-33	0.400215	4.46411e-05	9.02934e-05	0.771719	3.21413e-16	1.67582e-15	0.311368	0.00234816	0.00590353	0.0949515	0.29788	0.435321
Afu1g02410		0.302525	0.00288362	0.00969149	0.131045	0.204206	0.261914	0.520342	2.79356e-07	7.04535e-07	0.192718	0.0541622	0.0755862	0.288561	0.00367842	0.00634904	0.364198	0.000346777	0.00108241	0.0707437	0.475393	0.60913
Afu1g02420		0.379752	0.00145474	0.00545997	0.658801	6.0374e-08	1.65476e-07	0.827341	1.87945e-12	7.05154e-12	0.438671	9.16843e-05	0.00017954	0.496501	6.2864e-06	1.47376e-05	0.159622	0.163688	0.235782	0.0489115	0.650496	0.756134
Afu1g02430		0.0105703	0.90772	0.938078	-0.318084	0.00075656	0.00142735	-0.265667	0.00391388	0.00649818	-0.182386	0.0448845	0.0634975	-0.328298	0.000263554	0.000523835	0.146268	0.120434	0.18337	-0.0520601	0.56676	0.688186
Afu1g02440		-0.113492	0.590513	0.701254	0.19915	0.362131	0.432563	-0.33475	0.123662	0.160875	-0.378749	0.0807959	0.108861	0.076181	0.698396	0.748534	-0.691392	0.00205549	0.00524676	0.297439	0.143994	0.25189
Afu1g02450		0.0785729	0.621541	0.726655	0.61335	0.000133946	0.000275365	0.222503	0.16012	0.203319	0.10914	0.476183	0.535007	0.0644604	0.664	0.717967	-0.425637	0.0059294	0.0134163	-0.07947	0.59023	0.709539
Afu1g02460		0.627576	1.2591e-08	2.75272e-07	0.568178	5.76537e-07	1.46959e-06	1.56407	1.06412e-47	2.2106e-46	0.408978	8.02049e-05	0.000158296	1.2218	8.82192e-34	1.2431e-32	0.468376	1.27184e-05	5.56577e-05	0.285304	0.00365201	0.0129404
Afu1g02480		0.349362	0.0557236	0.111434	1.83741	3.42863e-26	2.54097e-25	2.73518	2.84046e-61	8.70511e-60	1.92132	1.60348e-36	1.55265e-35	2.55696	1.30532e-66	5.24728e-65	0.433271	0.00215735	0.0054776	0.171145	0.177093	0.29638
Afu1g02490		-0.170901	0.0633675	0.123888	-0.365077	0.000260192	0.000518486	-0.142969	0.121765	0.158585	-0.174504	0.060022	0.0828918	0.106479	0.222492	0.277027	0.019672	0.845038	0.882145	0.0785471	0.370144	0.511521
Afu1g02500		0.110253	0.273993	0.396371	0.139726	0.187559	0.242573	0.315482	0.0015929	0.00278791	0.210132	0.0287719	0.041956	-0.0672222	0.477244	0.543299	0.180659	0.0753289	0.123087	-0.272451	0.00362655	0.012871
Afu1g02510		0.300248	0.0139492	0.0359309	-0.150987	0.223954	0.284104	-0.166609	0.175231	0.220606	-0.170389	0.160641	0.203508	-0.266496	0.0275039	0.0414815	0.280846	0.0229622	0.0438131	0.200361	0.0996594	0.190667
Afu1g02520		2.05616	0.229376	NA	3.89591	0.0145139	0.0231533	2.86712	0.0782494	0.105583	-1.35242	0.429187	0.488228	1.0247	0.444854	0.511189	-3.19217	0.0452027	0.0790418	0.213739	0.862518	NA
Afu1g02530		0.508869	0.055442	0.110998	-0.675822	0.0163855	0.0259298	0.676599	0.0107391	0.0166705	-0.582118	0.0276049	0.040362	0.531089	0.0388999	0.0571649	0.602573	0.0315335	0.0578273	0.363359	0.156903	0.269717
Afu1g02540		0.0158949	0.779145	0.848204	0.307837	8.62433e-08	2.34031e-07	-0.173531	0.00242949	0.00415169	0.455192	1.56682e-16	6.58946e-16	-0.0252724	0.646488	0.702714	0.16325	0.00356061	0.00852693	0.164154	0.00319197	0.0115442
Afu1g02550		0.16126	0.116238	0.202813	-1.45718	5.03033e-45	7.20859e-44	-1.81019	1.03139e-68	3.77067e-67	-2.16308	3.44601e-97	1.72971e-95	-1.97838	3.09455e-82	1.87817e-80	-0.544641	1.731e-07	1.1672e-06	-0.006925	0.946734	0.968184
Afu1g02560		1.23015	8.02578e-10	2.4977e-08	0.0411135	0.844834	0.878513	-0.22531	0.277226	0.333505	-0.352277	0.0688814	0.0940637	-1.01811	1.59092e-07	4.35789e-07	0.836755	4.03862e-05	0.000158876	0.437347	0.0300515	0.0731831
Afu1g02570		-0.613235	0.00103751	0.00412253	-0.787235	2.60366e-05	5.76893e-05	-2.7285	1.00023e-47	2.08255e-46	-1.03336	3.48004e-08	8.99407e-08	-2.30169	1.56606e-34	2.26871e-33	-0.859365	4.62729e-06	2.25302e-05	-0.186428	0.323557	0.462943
Afu1g02580		-0.407383	0.00482524	0.0149158	-0.0508132	0.726033	0.779008	-1.05936	3.75831e-13	1.47318e-12	-0.380116	0.00894837	0.0140362	-0.815806	1.94844e-08	5.77503e-08	-0.736686	4.42176e-07	2.73321e-06	-0.163833	0.263566	0.398012
Afu1g02590		0.972958	2.19641e-09	5.89191e-08	-0.718513	9.83387e-05	0.000205407	2.69255	1.35569e-64	4.44839e-63	-0.776668	9.79596e-07	2.27812e-06	1.9941	4.30141e-41	8.11848e-40	0.914803	4.31041e-07	2.67528e-06	0.274515	0.0569019	0.122443
Afu1g02600		0.472735	0.00091947	0.00373468	0.683712	1.82787e-06	4.49275e-06	1.22948	4.68582e-18	2.48643e-17	0.507771	0.000310371	0.00057527	0.548722	9.24411e-05	0.00019399	0.296794	0.0358804	0.0646785	-0.208024	0.136342	0.240919
Afu1g02610		0.328486	0.079674	0.149678	-3.4332	1.43247e-39	1.74795e-38	0.0864816	0.646297	0.699233	-3.11865	3.57464e-46	4.77613e-45	-0.0983493	0.592658	0.654391	0.643034	0.0235895	0.0449147	0.143655	0.437131	0.57545
Afu1g02620		-0.293207	0.0119428	0.0315553	-0.710335	1.19462e-08	3.44296e-08	-0.485468	3.94976e-05	8.20893e-05	-0.261336	0.0273318	0.0399816	-0.288362	0.0126285	0.0201526	0.155792	0.217332	0.299049	-0.0961004	0.41184	0.551368
Afu1g02630		0.23468	0.321567	0.447075	-4.04927	8.77837e-45	1.24642e-43	-0.711401	0.00288049	0.00487306	-3.93105	4.48252e-50	6.89151e-49	-0.402605	0.0876511	0.120618	0.352898	0.256974	0.343475	0.543476	0.0222265	0.057168
Afu1g02640		0.117918	0.247174	0.366549	0.0471614	0.66676	0.724495	0.646875	5.35784e-11	1.80199e-10	0.377068	6.8455e-05	0.000135944	0.640796	1.08987e-12	4.51808e-12	0.447825	1.34025e-05	5.8248e-05	0.111838	0.194832	0.319185
Afu1g02650		0.555966	0.726674	NA	-1.56481	0.393935	0.465049	1.04649	0.498769	0.559816	-2.65757	0.116537	0.152396	0.2662	0.843845	0.874399	-0.536794	0.780388	0.832701	-0.224328	0.863003	NA
Afu1g02660		1.20315	0.231551	0.348625	5.97642	2.02092e-11	6.99451e-11	3.84391	2.19675e-05	4.66796e-05	3.66987	2.34908e-10	6.97142e-10	1.86781	0.00195993	0.00350944	-1.10339	0.00135945	0.00363626	-0.77295	0.0630742	0.132816
Afu1g02670		-0.102161	0.107883	0.190631	-0.448515	6.04614e-12	2.17143e-11	-0.6072	3.85621e-21	2.48155e-20	-0.377394	3.45476e-09	9.56781e-09	-0.413171	6.25968e-11	2.25737e-10	-0.0310391	0.635737	0.711279	0.0918675	0.15123	0.261831
Afu1g02680		0.0718405	0.60323	0.711813	-0.759062	2.03634e-07	5.37506e-07	0.387504	0.00482677	0.00790641	-0.706577	4.50994e-07	1.07687e-06	0.731081	4.96521e-08	1.42349e-07	0.124326	0.400241	0.493994	0.415418	0.00183527	0.0072655
Afu1g02700		-0.113234	0.533442	0.64863	2.29561	4.34975e-47	6.68739e-46	2.5406	1.30502e-60	3.94737e-59	2.46989	2.03959e-62	4.68802e-61	2.67838	5.52087e-76	2.94637e-74	0.0610444	0.609137	0.688711	0.0245522	0.8223	0.884503
Afu1g02710		0.122948	0.177097	0.282818	0.291394	0.00214544	0.00382831	0.519134	5.72329e-09	1.65514e-08	0.618742	1.65313e-13	5.88298e-13	0.528939	1.08612e-10	3.8276e-10	0.450296	3.17085e-07	2.02175e-06	0.132753	0.0960432	0.18549
Afu1g02720		0.207763	0.0881471	0.162122	-0.660869	2.14597e-06	5.24821e-06	0.388568	0.00133323	0.00235951	-0.782517	4.5131e-10	1.31499e-09	-0.288812	0.0126917	0.0202465	0.0861146	0.546087	0.631461	-0.469617	4.5043e-05	0.000305824
Afu1g02730		-0.700089	0.00365665	0.0118128	-3.49828	7.70056e-41	9.82244e-40	-2.61355	3.85462e-26	3.27784e-25	-4.03886	7.68409e-49	1.12724e-47	-2.50596	5.8792e-24	5.15526e-23	-1.24067	2.31129e-05	9.57429e-05	-0.592507	0.019821	0.0522249
Afu1g02750		-1.29255	0.462375	NA	-0.632291	0.719206	0.772444	1.22714	0.392731	0.453435	-0.838332	0.651833	0.703174	2.0852	0.179311	0.229161	-1.49859	0.419903	0.512702	-0.434491	0.711443	NA
Afu1g02760		-0.0548765	0.576657	0.68854	0.916466	4.75736e-21	2.80488e-20	0.825491	9.24574e-18	4.81525e-17	1.09039	1.0373e-30	8.11487e-30	0.615957	7.33873e-11	2.62307e-10	0.119052	0.203691	0.283017	-0.264411	0.00419919	0.0145031
Afu1g02770		2.26308	4.38616e-15	4.35875e-13	-0.071745	0.812466	0.852397	-0.624823	0.0385428	0.0548771	0.761165	0.0059833	0.00957287	-0.786212	0.00473073	0.00803981	3.09599	2.24403e-26	4.3472e-24	2.10169	6.4084e-13	2.21508e-11
Afu1g02780		-0.588381	0.180814	0.287129	3.09705	4.93004e-13	1.9123e-12	7.52784	1.45064e-69	5.36677e-68	4.11029	1.08511e-21	5.81438e-21	6.21335	1.46589e-47	3.44614e-46	0.424853	0.309627	0.400619	-1.90287	4.75364e-06	4.36208e-05
Afu1g02800		0.843309	9.47157e-14	7.96431e-12	-1.16926	4.17856e-18	2.11456e-17	-0.629006	2.19897e-07	5.59748e-07	-0.967741	6.86853e-18	3.07973e-17	-0.365462	0.000640745	0.00122377	1.04482	6.4213e-15	1.98864e-13	1.10685	1.06796e-21	8.19238e-20
Afu1g02810		-0.0944611	0.48794	0.60888	1.31762	6.73375e-25	4.7335e-24	1.20467	3.25948e-22	2.22228e-21	1.60136	3.73777e-42	4.35495e-41	1.25881	4.1242e-27	4.19467e-26	0.189273	0.079591	0.129084	-0.0403254	0.694315	0.791216
Afu1g02820	pst2	-0.496141	0.000253009	0.00122784	0.418817	0.00178472	0.00322362	-0.115938	0.386083	0.446695	0.279119	0.0391783	0.0558504	0.134285	0.314179	0.375913	-0.63584	2.01991e-06	1.07867e-05	-0.245918	0.0615983	0.13043
Afu1g02830		0.0428975	0.609348	0.716904	0.469374	2.85459e-08	8.01565e-08	0.402469	1.34617e-06	3.21489e-06	0.415359	4.13806e-07	9.89852e-07	0.181219	0.026191	0.0395914	-0.0111174	0.89304	0.918772	-0.178353	0.0273236	0.0677474
Afu1g02840		0.0625238	0.523522	0.639949	-1.47825	3.22823e-38	3.77074e-37	-0.0629582	0.523618	0.584132	-2.42337	1.44671e-93	6.78491e-92	-2.36163	1.73227e-102	1.72967e-100	-0.882593	2.28124e-11	3.70244e-10	-2.23615	4.60601e-91	5.75423e-88
Afu1g02850		-0.17078	0.128342	0.219939	-0.0837883	0.475355	0.545697	0.326491	0.00287596	0.00486628	0.329871	0.00250935	0.00421372	0.312899	0.00324482	0.00564588	0.242879	0.0336985	0.0612425	-0.184372	0.0744845	0.15134
Afu1g02860		0.160745	0.746168	0.824727	2.20014	9.01443e-07	2.25933e-06	0.867065	0.0647253	0.088806	1.60674	7.21943e-05	0.000143155	1.63756	3.25275e-05	7.14405e-05	-0.432649	0.207673	0.287539	0.931241	0.00953903	0.0285388
Afu1g02870		0.0432211	0.760383	0.834322	1.444	6.11119e-25	4.30892e-24	0.788125	1.85689e-08	5.15025e-08	1.0531	2.58687e-14	9.68227e-14	1.06289	1.09984e-14	5.22947e-14	-0.347675	0.0108598	0.0228937	0.317984	0.0192924	0.0510965
Afu1g02880		0.7184	1.09102e-05	8.80429e-05	-0.495273	0.00505807	0.00862612	0.499862	0.00237119	0.00405728	-0.374145	0.0189694	0.0284177	-0.220178	0.159816	0.206548	0.839529	1.23648e-06	6.91058e-06	-0.00164004	0.991708	0.995693
Afu1g02890		0.373294	0.0100486	0.0272397	-1.46404	4.03234e-21	2.38955e-20	-0.639774	1.44668e-05	3.13505e-05	-2.23108	2.03309e-48	2.9545e-47	-1.51803	2.77025e-25	2.58538e-24	-0.393747	0.015275	0.0308174	-0.504966	0.000678724	0.00316557
Afu1g02900		0.126727	0.398316	0.524827	2.79387	2.39668e-86	9.89136e-85	2.31089	7.81215e-60	2.28844e-58	2.70826	4.72136e-88	2.03919e-86	1.89067	1.4167e-43	2.96295e-42	0.0411213	0.746241	0.805229	-0.293493	0.0211507	0.0550321
Afu1g02910		-0.352335	0.00401366	0.0128054	1.79771	3.54829e-50	5.9908e-49	1.11156	3.41059e-20	2.06998e-19	2.39562	2.5666e-88	1.11894e-86	1.26141	1.26061e-25	1.19816e-24	0.245575	0.0381334	0.0681863	-0.202487	0.0883219	0.173295
Afu1g02920		-0.0449705	0.639459	0.741261	0.690861	4.50399e-13	1.75216e-12	0.879655	3.79845e-22	2.56713e-21	0.770517	3.95996e-18	1.79815e-17	0.874756	2.72695e-24	2.43251e-23	0.0346856	0.69398	0.761838	-0.0498695	0.534582	0.659926
Afu1g02930		-0.326095	0.00163579	0.00601051	-0.195116	0.0646384	0.0924715	-0.0894728	0.385065	0.445627	-0.013172	0.89904	0.919234	-0.732194	2.52996e-12	1.02011e-11	-0.14415	0.173329	0.246911	-0.968816	1.26307e-20	8.83645e-19
Afu1g02940		-0.145593	0.163529	0.265465	0.0354845	0.746307	0.796667	0.0902261	0.381414	0.441787	0.255181	0.0113834	0.0176147	0.0544723	0.579291	0.641767	0.0741036	0.485332	0.575534	-0.181347	0.0608652	0.129178
Afu1g02950		0.783727	4.97932e-05	0.000313042	-0.189421	0.336086	0.405363	-2.04347	1.53303e-23	1.12269e-22	-0.851687	9.88365e-06	2.12011e-05	-1.29673	1.63388e-11	6.1978e-11	0.121461	0.536354	0.622412	1.53046	5.79879e-14	2.24382e-12
Afu1g02960		0.280426	0.0717313	0.137413	0.162623	0.327371	0.396293	-1.85878	5.65948e-20	3.38621e-19	0.129336	0.377862	0.437237	-0.494348	0.000826799	0.0015545	0.24714	0.116796	0.178638	1.64486	7.25377e-17	3.82134e-15
Afu1g02970		-0.111404	0.301278	0.426599	-0.311833	0.00459904	0.00787946	-1.60597	9.70424e-46	1.9214e-44	-0.224657	0.0374346	0.0535362	-0.151075	0.156998	0.203189	-0.024228	0.826014	0.867958	1.34349	4.57727e-33	7.14789e-31
Afu1g02980		-1.0318	3.49931e-15	3.51741e-13	1.3953	1.02083e-26	7.71314e-26	0.522256	6.25271e-05	0.000127582	1.62171	2.70236e-35	2.48949e-34	0.762574	5.68819e-09	1.76657e-08	-0.805394	6.06355e-10	7.08711e-09	-0.791479	1.23987e-09	2.52743e-08
Afu1g02985		0.310066	0.00243407	0.0084101	0.630068	1.64354e-09	5.05194e-09	0.861098	6.51564e-18	3.42994e-17	0.291568	0.00237875	0.00400672	0.412749	9.15365e-06	2.11655e-05	-0.0284334	0.772426	0.827618	-0.138282	0.125959	0.226976
Afu1g02990		-0.191576	0.0154798	0.0390793	2.68309	5.92993e-265	1.66865e-262	1.98589	6.09732e-146	1.17958e-143	2.83764	6.05125e-300	2.08118e-297	2.02053	9.26272e-153	3.5839e-150	-0.0370286	0.619716	0.698504	-0.156943	0.0357598	0.0844046
Afu1g03000		-0.189953	0.336244	0.462627	-3.4824	3.94848e-26	2.91691e-25	-0.5739	0.004498	0.00740706	-2.60491	2.54275e-24	1.52434e-23	0.26187	0.170802	0.219282	0.687536	0.0612939	0.102986	0.645818	0.000973539	0.00425893
Afu1g03010		0.40973	3.3205e-06	3.296e-05	0.684466	2.43948e-14	1.01811e-13	0.423767	1.6041e-06	3.80186e-06	0.567435	6.06808e-12	1.98619e-11	0.299582	0.000250227	0.000498414	0.292699	0.000513202	0.00153053	0.285544	0.000499872	0.00242237
Afu1g03020		-0.523631	6.9321e-08	1.17711e-06	-0.165288	0.0940343	0.129979	-0.553904	1.38312e-08	3.86973e-08	-0.00758671	0.93855	0.9525	-0.22822	0.0186047	0.0287891	-0.36593	0.000253019	0.000821882	-0.197948	0.0422848	0.0964477
Afu1g03030		-0.0413539	0.722179	0.807293	1.40726	1.71785e-34	1.75489e-33	1.05975	2.27484e-20	1.39618e-19	1.55397	8.35183e-43	9.95572e-42	1.01698	2.86009e-19	1.85856e-18	0.105358	0.346249	0.439264	-0.0841213	0.450795	0.587043
Afu1g03035		-0.0595971	0.753952	0.830216	1.01805	5.91461e-08	1.62206e-07	0.743823	6.57964e-05	0.000134076	0.196949	0.293139	0.348717	0.253581	0.169035	0.217254	-0.880696	1.91898e-06	1.03079e-05	-0.549839	0.00231659	0.00882726
Afu1g03040		-0.629139	5.07069e-10	1.71873e-08	2.94356	3.36759e-187	6.13166e-185	1.70486	4.77277e-64	1.54425e-62	2.84918	2.79893e-175	4.12553e-173	1.28447	4.73164e-37	7.76289e-36	-0.72352	6.43148e-13	1.47503e-11	-1.04952	1.96655e-25	1.84665e-23
Afu1g03050		-0.0460411	0.648857	0.749228	2.75347	7.821e-179	1.27414e-176	1.75022	9.18096e-73	3.65899e-71	2.17122	2.27208e-115	1.58635e-113	1.33641	1.5574e-44	3.3477e-43	-0.628287	3.368e-12	6.49696e-11	-0.459846	4.47411e-07	5.40416e-06
Afu1g03060		-0.105096	0.11803	0.205204	0.163704	0.0162339	0.0257074	0.362197	5.22838e-08	1.40931e-07	0.454508	5.92824e-12	1.94384e-11	0.402179	7.83198e-10	2.59094e-09	0.185708	0.00553051	0.0126046	-0.0651146	0.314194	0.452446
Afu1g03070		-0.22151	0.00333385	0.0109521	-0.223071	0.00406568	0.00702397	-0.331806	1.25372e-05	2.73737e-05	-0.201807	0.00790472	0.0124708	-0.219647	0.00322642	0.0056169	-0.200246	0.0103871	0.0220299	-0.10935	0.145244	0.253626
Afu1g03080		-0.250572	0.0587399	0.116375	-0.629347	6.98746e-06	1.64002e-05	0.160824	0.219557	0.270794	-0.159238	0.232764	0.283854	0.629638	8.83067e-07	2.24232e-06	0.219537	0.119133	0.181723	0.218241	0.0843627	0.167177
Afu1g03090		-0.967417	5.61493e-11	2.39525e-09	0.574783	9.3322e-05	0.000195662	-1.33706	1.65176e-19	9.62854e-19	1.11278	4.43372e-14	1.62991e-13	-0.450277	0.00235042	0.00416527	-0.429417	0.00346983	0.00833142	-0.0806314	0.58691	0.706376
Afu1g03100		-0.317696	1.8435e-05	0.000136854	-0.103755	0.164134	0.214971	-0.60861	3.05033e-16	1.45632e-15	-0.155156	0.0369252	0.0528821	-0.277439	0.000178715	0.000361322	-0.369096	7.92003e-07	4.63742e-06	0.0134751	0.856166	0.907592
Afu1g03110		-0.296351	0.014933	0.0379841	-1.59236	1.61346e-38	1.90618e-37	-2.75872	6.85884e-111	5.39755e-109	-2.01038	3.23394e-60	6.91943e-59	-2.44657	2.13137e-88	1.53425e-86	-0.714379	7.79782e-09	7.12128e-08	0.0158006	0.898824	0.937875
Afu1g03120		-0.279829	0.015302	0.0387422	-1.28482	4.98942e-22	3.06427e-21	0.00920371	0.935722	0.9456	-1.1123	1.23498e-18	5.75706e-18	0.267116	0.0164887	0.0257335	-0.107315	0.451922	0.543775	-0.0219169	0.842193	0.897513
Afu1g03130		0.0723375	0.383469	0.510361	-0.460185	6.85855e-07	1.7368e-06	-0.920164	7.37483e-24	5.5139e-23	-0.609737	8.87117e-13	3.03417e-12	-0.885253	2.14106e-26	2.11285e-25	-0.0772144	0.415146	0.508667	0.107248	0.241706	0.37464
Afu1g03140		0.0989265	0.381406	0.508366	-0.152654	0.211133	0.269496	-0.744077	1.1379e-09	3.47241e-09	-0.320216	0.00447164	0.00728358	-0.552743	4.98714e-07	1.29287e-06	-0.0686357	0.572861	0.655675	0.29026	0.0150414	0.04139
Afu1g03150	erg24	-0.690317	0.00622606	0.0184503	-0.863213	0.00064417	0.00122477	-2.9104	4.49874e-30	4.70973e-29	-1.65515	7.75251e-11	2.36497e-10	-2.8993	1.08383e-29	1.2518e-28	-1.48226	6.18969e-09	5.76248e-08	-0.679212	0.00879449	0.0266117
Afu1g03160		0.354265	0.542485	0.657068	0.493401	0.411478	0.482205	-0.724497	0.253233	0.307477	-0.382609	0.502485	0.560355	-1.9072	0.00256888	0.00452735	-0.521745	0.376543	0.470744	-0.828439	0.223859	0.353493
Afu1g03170		-0.422271	0.306544	0.43206	0.965537	0.0171991	0.027148	-1.39856	0.00123414	0.00219251	0.829626	0.0410322	0.0583143	-0.900044	0.0326859	0.0486881	-0.558182	0.16099	0.232599	0.0762407	0.862714	0.912375
Afu1g03180		-0.427996	0.255817	0.376176	-0.525989	0.167997	0.21952	-2.31391	5.36005e-09	1.55396e-08	-1.35555	0.000497424	0.000902164	-2.22638	1.6642e-08	4.96926e-08	-1.25755	0.00141418	0.00376546	-0.340471	0.410289	0.549879
Afu1g03190		0.532694	0.758849	NA	1.7018	0.301226	0.368632	2.3876	0.114664	0.150031	0.084205	0.958968	0.967301	2.58551	0.0508744	0.0731187	-1.0849	0.48168	0.572395	0.730611	0.472254	NA
Afu1g03195		-0.00696462	0.981018	0.988023	-0.91051	0.00447032	0.00767591	-3.59235	8.75431e-17	4.32867e-16	-2.36048	1.64407e-11	5.22838e-11	-3.17717	3.90004e-18	2.3365e-17	-1.45693	9.72312e-05	0.000346629	0.408215	0.399387	0.54045
Afu1g03200	mfsC	0.0363968	0.902554	0.934284	-1.24418	4.42904e-05	9.56245e-05	-3.79321	2.91216e-30	3.07649e-29	-2.14773	2.33877e-12	7.82905e-12	-3.20582	8.38134e-25	7.6453e-24	-0.867155	0.00566475	0.0128654	0.623784	0.0704763	0.145015
Afu1g03210	flbD	1.68088	1.06873e-06	1.22813e-05	-0.919236	0.0438047	0.0646385	-0.916298	0.0284719	0.0413756	-2.1575	1.19246e-09	3.38837e-09	-2.27593	1.43033e-11	5.45017e-11	0.44262	0.339874	0.432756	0.32125	0.435566	0.574254
Afu1g03220		0.580274	0.834429	NA	0.278737	0.920022	0.937076	0.656617	0.813025	0.844114	1.96855	0.452248	0.511145	0.500894	0.853508	0.881905	2.27008	0.386045	NA	0.424551	0.875637	NA
Afu1g03230		1.48549	0.45357	NA	3.04984	0.100606	0.13822	0.656618	0.751072	0.791113	1.08545	0.535708	0.593059	0.180501	0.920052	0.935592	-0.478905	0.766183	NA	1.00937	0.594229	NA
Afu1g03270		-2.22727	0.279733	NA	-1.56701	0.446962	0.51713	-2.15093	0.296546	0.353585	3.00126	0.119187	0.155533	2.78363	0.143059	0.186921	2.341	0.224212	0.307032	2.70729	0.154351	NA
Afu1g03280		-0.204555	0.71915	0.804319	-0.790467	0.235237	0.296553	-1.52074	0.0260382	0.0381133	-0.982394	0.126623	0.163946	-1.49826	0.0197632	0.0304801	-0.396483	0.587251	0.668533	-0.182073	0.807175	0.874473
Afu1g03290		0.169642	0.90363	NA	-0.192012	0.899944	0.922662	-3.14169	0.0692048	0.0944081	-1.41907	0.367959	0.427162	-1.92653	0.220827	0.275137	-1.05742	0.531335	0.617619	1.3848	0.459319	NA
Afu1g03300		0.363458	0.683195	0.776721	-0.743736	0.467549	0.5378	-1.53541	0.144105	0.184625	-0.696858	0.436686	0.49573	-1.68429	0.0717283	0.100373	0.410337	0.689892	0.758357	0.214576	0.843837	0.898388
Afu1g03320		0.374099	0.670586	NA	-0.945193	0.405364	0.476175	-2.99941	0.0332245	0.0478478	-0.612546	0.485035	0.54331	0.220137	0.774455	0.815004	0.706747	0.533208	0.619389	3.59365	0.0074068	NA
Afu1g03352		-2.36149	0.000951572	0.00383656	-3.56416	6.90606e-07	1.74788e-06	-5.95692	3.15354e-16	1.50173e-15	-4.85925	1.11725e-10	3.3794e-10	-6.10339	4.23477e-15	2.06101e-14	-3.65658	1.3432e-06	7.43457e-06	-2.50795	0.00152695	0.0062398
Afu1g03360		-2.38663	0.00226636	0.00791507	-3.47068	1.42819e-05	3.24417e-05	-4.05328	3.99214e-07	9.96801e-07	-3.49168	5.91443e-05	0.000118238	-2.82851	0.000566011	0.00108662	-2.40763	0.00655808	0.0146711	-1.16186	0.165334	0.280913
Afu1g03370		0.147998	0.16221	0.263813	-0.363092	0.00173334	0.00313637	0.198492	0.061149	0.0842353	0.275569	0.00647081	0.010312	0.476908	1.14504e-06	2.87295e-06	0.78666	1.84288e-12	3.72876e-11	0.426414	1.39851e-05	0.000110081
Afu1g03380		0.261044	0.0220902	0.0526085	2.55862	2.5092e-114	1.73884e-112	2.15032	1.94684e-81	9.08461e-80	1.96996	4.18657e-70	1.1962e-68	1.76201	1.44157e-56	4.37465e-55	-0.327611	0.00284675	0.00699775	-0.127263	0.245525	0.379081
Afu1g03390		-0.244417	0.0553991	0.110938	-1.84718	6.1276e-47	9.34334e-46	-3.08417	1.91535e-126	2.1958e-124	-2.33392	1.00676e-73	3.22372e-72	-2.67927	9.5942e-97	8.24924e-95	-0.731153	1.55605e-08	1.33785e-07	0.160485	0.215997	0.344438
Afu1g03400		0.101198	0.0417794	0.0884651	-0.171972	0.000879883	0.0016463	-0.369963	2.98151e-13	1.17764e-12	-0.140421	0.00437044	0.00712999	-0.5038	8.3258e-25	7.60958e-24	0.132748	0.00962619	0.0206081	-0.0326391	0.513941	0.642925
Afu1g03410		0.448599	0.00314479	0.0104329	-2.69259	5.0642e-46	7.47633e-45	-1.11663	1.90075e-12	7.12569e-12	-3.45902	1.25358e-80	4.69385e-79	-2.21958	4.12961e-45	9.04423e-44	-0.317824	0.137344	0.203966	-0.654351	6.56168e-05	0.000428223
Afu1g03420		-0.174729	0.0901994	0.165227	-2.0869	2.41061e-60	5.58228e-59	-1.73156	4.77511e-52	1.14578e-50	-1.79194	2.86475e-53	4.9172e-52	-1.55786	2.07529e-46	4.70028e-45	0.120232	0.385427	0.479349	-0.00102999	0.993113	0.996303
Afu1g03430		0.169907	0.11445	0.200346	0.581377	1.0978e-07	2.95484e-07	0.913014	1.47104e-18	8.01649e-18	0.756048	2.35307e-14	8.82497e-14	0.543706	2.65157e-08	7.76489e-08	0.344577	0.000654086	0.00190149	-0.199401	0.03304	0.0792253
Afu1g03440		0.23946	0.0753311	0.143149	-0.702976	9.83909e-07	2.45805e-06	-0.0936989	0.491132	0.552204	-0.758181	2.48845e-08	6.49277e-08	-0.757661	1.37715e-08	4.13725e-08	0.184255	0.203529	0.282835	-0.424503	0.00165553	0.00667196
Afu1g03450		0.229759	0.0262237	0.0608454	0.678035	7.40137e-11	2.4803e-10	0.759692	9.55392e-14	3.89625e-13	0.743808	5.89588e-14	2.14955e-13	0.540838	3.86289e-08	1.11677e-07	0.295532	0.00307149	0.00748152	0.0109055	0.910458	0.943871
Afu1g03460		0.112856	0.140524	0.236369	-0.198393	0.016231	0.0257071	-0.227188	0.00388803	0.00645757	-0.196761	0.00918168	0.0143707	-0.247769	0.000713757	0.00135397	0.114488	0.160437	0.231966	0.0922753	0.221178	0.34993
Afu1g03480		-1.01852	0.538668	NA	-1.19708	0.493411	0.562254	-0.870347	0.596133	0.652871	-0.71535	0.699556	0.744399	-1.23498	0.505251	0.571242	-0.536794	0.781528	NA	-1.38315	0.452425	NA
Afu1g03490		-0.112643	0.200916	0.312358	0.313663	0.000437748	0.000850581	1.19237	1.72006e-45	3.37684e-44	0.2635	0.00221497	0.00374718	0.932154	1.70283e-29	1.93306e-28	-0.162806	0.0621127	0.104074	-0.372859	2.06796e-06	2.13258e-05
Afu1g03500		0.0453838	0.606197	0.71435	1.59341	1.40682e-74	4.41944e-73	0.979338	2.96221e-29	2.95775e-28	1.45552	9.22275e-64	2.25375e-62	0.865954	1.17979e-23	1.02047e-22	-0.0925077	0.27926	0.368608	-0.0679995	0.426672	0.565855
Afu1g03510		-0.202271	0.00775493	0.0220974	-0.205015	0.00720357	0.0120418	-0.654789	8.51538e-18	4.45235e-17	-0.291976	0.000124136	0.000240102	-0.438783	7.4601e-09	2.29007e-08	-0.289232	0.000153261	0.000525392	0.0137358	0.856852	0.908042
Afu1g03520		-1.72098	0.0585036	0.11596	0.283829	0.691087	0.747256	0.548057	0.396989	0.457829	1.47462	0.104678	0.138133	2.67706	0.00117907	0.00217412	-0.530191	0.457223	0.549065	0.408026	0.434224	0.573089
Afu1g03530		-0.607716	0.267701	0.38933	2.39901	1.07709e-05	2.47264e-05	-0.497364	0.364228	0.42396	1.52654	0.00521064	0.00842082	-0.085068	0.876659	0.899212	-1.48019	0.00643188	0.0144207	-0.19542	0.721366	0.812156
Afu1g03540	dspB	0.452248	1.60281e-05	0.00012125	0.505544	3.85264e-06	9.22456e-06	1.08989	1.00244e-26	8.78178e-26	0.451615	2.24722e-06	5.07113e-06	0.715426	7.96626e-15	3.82496e-14	0.398319	7.42143e-05	0.000273793	0.077782	0.380453	0.522548
Afu1g03550	ilv3B	0.0394565	0.751277	0.828539	-1.29017	8.51177e-23	5.41001e-22	-1.06408	6.64721e-17	3.30616e-16	-1.09798	4.70575e-18	2.12537e-17	-0.526436	2.15102e-05	4.80731e-05	0.231646	0.0826023	0.133208	0.577096	5.35299e-06	4.81604e-05
Afu1g03560	pex2	-0.0750679	0.480444	0.602968	-0.219808	0.0486007	0.0710831	-0.431211	7.34583e-05	0.000149198	-0.0127235	0.903937	0.923224	-0.578814	4.31525e-08	1.24407e-07	0.132016	0.232354	0.316042	-0.222671	0.0393343	0.0911202
Afu1g03570	phoA	0.264254	0.414493	0.540845	-0.841667	0.0376102	0.0561042	-0.0276382	0.934213	0.944486	0.845927	0.00297822	0.00496246	1.37773	3.63349e-07	9.57724e-07	1.95185	1.84909e-07	1.23885e-06	1.66963	4.06202e-09	7.44704e-08
Afu1g03580		-0.240694	0.305383	0.431142	-0.40726	0.110697	0.150745	-0.143829	0.539534	0.599511	-0.146129	0.538678	0.595992	-0.017378	0.938534	0.949889	0.0204377	0.936848	0.952221	-0.114243	0.611544	0.726608
Afu1g03590		0.376007	0.000476445	0.00212227	0.0487961	0.665194	0.723047	0.433099	5.74902e-05	0.000117589	0.273336	0.00814947	0.0128395	0.354091	0.000490602	0.000947333	0.600547	3.24598e-08	2.59252e-07	0.296999	0.00346923	0.0123881
Afu1g03600	exg1	0.128557	0.618702	0.724692	-1.66704	4.67879e-06	1.11317e-05	-0.623784	0.0257127	0.0376665	-0.877645	0.00137956	0.00239048	-0.190818	0.430073	0.496107	0.917951	0.0145389	0.0294564	0.561522	0.0337663	0.0806572
Afu1g03610		-0.902946	6.56501e-05	0.000391884	0.410928	0.0692637	0.098629	-1.95617	5.38676e-18	2.8486e-17	0.397175	0.0791437	0.106774	-1.15642	3.20867e-07	8.50578e-07	-0.9167	5.066e-05	0.000194542	-0.103192	0.648446	0.755082
Afu1g03620		-0.346461	0.00890522	0.0247383	-0.759301	9.73849e-08	2.63036e-07	0.964485	2.93062e-14	1.23868e-13	-0.336317	0.0132024	0.0202506	0.698893	3.83377e-08	1.10939e-07	0.0765229	0.598799	0.679385	-0.612053	4.50888e-07	5.43864e-06
Afu1g03630		-0.986392	5.87753e-05	0.000357932	-0.217038	0.376635	0.4477	-1.22546	6.0456e-07	1.4889e-06	-1.08655	1.009e-05	2.16238e-05	-1.53674	4.22247e-10	1.43363e-09	-1.85591	4.61636e-14	1.29728e-12	-1.29768	1.34762e-07	1.81028e-06
Afu1g03640		-0.17629	0.31855	0.444222	-1.78599	1.32949e-15	5.91834e-15	1.00768	2.50557e-09	7.44772e-09	-0.335646	0.0619346	0.0852922	1.13404	6.48465e-12	2.53223e-11	1.27405	1.70248e-08	1.4555e-07	-0.0499305	0.750211	0.83288
Afu1g03650		-0.845255	2.3954e-07	3.41169e-06	-1.00079	1.50143e-09	4.63045e-09	-2.0226	1.02053e-33	1.25186e-32	-1.37394	4.18003e-16	1.72056e-15	-1.3393	9.30875e-16	4.71582e-15	-1.21841	9.83533e-13	2.15785e-11	-0.161958	0.341021	0.480384
Afu1g03660		-1.35143	5.87282e-20	1.22281e-17	-2.36587	9.44122e-53	1.69249e-51	-2.57871	3.42407e-64	1.11174e-62	-2.24859	1.16541e-43	1.43337e-42	-1.32742	2.80111e-18	1.69123e-17	-1.23416	2.55703e-13	6.27542e-12	-0.100142	0.523034	0.650169
Afu1g03680		-0.235369	5.91863e-06	5.26536e-05	-0.0764262	0.153151	0.202011	-0.255594	9.79125e-07	2.3696e-06	0.0240968	0.641996	0.694985	-0.0472378	0.351848	0.415682	-0.134846	0.0115172	0.024068	-0.0270124	0.596242	0.714272
Afu1g03690		-0.353427	0.0318916	0.0713645	-0.550639	0.00103027	0.00191381	-3.0427	1.49751e-60	4.5149e-59	-0.71345	2.0702e-05	4.31803e-05	-2.25379	3.01277e-38	5.16172e-37	-0.516238	0.0024774	0.00619011	0.435483	0.0247325	0.0622117
Afu1g03700		0.479598	0.0142446	0.0365222	-0.48391	0.0341951	0.0513313	0.728521	0.00016898	0.000330278	-0.357713	0.0574716	0.0796896	0.462307	0.00737159	0.0121823	0.605796	0.00640856	0.0143754	0.213384	0.210139	0.337868
Afu1g03710		-0.147416	0.0437935	0.0919506	0.290078	8.64925e-05	0.000182083	-0.193158	0.00859346	0.0135436	0.457095	1.45136e-10	4.35876e-10	-0.307006	2.00955e-05	4.50851e-05	0.019601	0.785721	0.836724	-0.261264	0.00030741	0.00159672
Afu1g03720		-0.44166	0.00143968	0.0054104	1.11825	5.84174e-16	2.63973e-15	-0.145431	0.293574	0.350582	1.08078	5.27485e-15	2.05894e-14	0.384217	0.00545481	0.00919693	-0.479122	0.000506462	0.00151142	0.087988	0.52412	0.651148
Afu1g03730		0.630091	3.85077e-05	0.000255307	-0.67871	0.00020403	0.000410625	-1.03014	6.26039e-09	1.80428e-08	-1.30911	3.54693e-16	1.46386e-15	-0.641946	7.62386e-06	1.77298e-05	-0.00030618	0.998708	0.998927	1.01829	1.71192e-09	3.37179e-08
Afu1g03740		0.745548	4.70621e-06	4.37828e-05	-0.769627	4.18229e-06	9.97092e-06	0.74681	4.56662e-06	1.03756e-05	-0.0843332	0.601722	0.657441	0.217525	0.176526	0.226046	1.43084	6.64687e-18	3.78249e-16	0.216263	0.179191	0.299221
Afu1g03750		0.582275	3.90867e-06	3.76861e-05	-1.32287	6.64247e-18	3.31802e-17	-0.139398	0.285748	0.342249	-1.55308	3.1303e-31	2.5037e-30	-0.951282	1.10475e-14	5.25013e-14	0.352058	0.0274435	0.0512076	-0.22961	0.0721023	0.1477
Afu1g03760		0.088908	0.225098	0.341395	0.453566	9.27212e-10	2.90489e-09	0.570814	3.12259e-15	1.40079e-14	0.222892	0.00186741	0.00319527	0.391791	2.56005e-08	7.50397e-08	-0.141766	0.0504685	0.0870789	-0.0901153	0.194151	0.318307
Afu1g03775		0.071924	0.593941	0.703682	-0.557406	0.000195327	0.00039422	0.0695844	0.607498	0.663517	-0.959243	1.83123e-11	5.80566e-11	0.266083	0.0356865	0.0527683	-0.329914	0.0353315	0.0638154	0.268423	0.0349468	0.082866
Afu1g03790		0.0874961	0.480949	0.603123	1.12008	8.26614e-20	4.57861e-19	1.24216	1.37412e-24	1.06958e-23	0.686325	1.20876e-08	3.2338e-08	1.117	4.90667e-21	3.57079e-20	-0.346255	0.00367764	0.00876109	-0.0376662	0.744907	0.828944
Afu1g03800		-0.470354	0.0325102	0.0724705	-0.217677	0.324858	0.393764	-0.147522	0.501367	0.562282	-0.2089	0.34468	0.402806	0.268312	0.220361	0.274738	-0.461577	0.0377489	0.0676184	-0.0545205	0.802826	0.872026
Afu1g03810		0.0473331	0.621105	0.726533	0.0840193	0.400521	0.471566	0.100356	0.295151	0.352058	0.176966	0.0561878	0.0780844	-0.182121	0.0473503	0.0683925	0.14028	0.148068	0.21741	-0.235144	0.0105394	0.0310119
Afu1g03820		0.652091	3.0921e-05	0.000212984	1.15598	2.05823e-13	8.15736e-13	1.38204	2.29662e-19	1.3197e-18	0.892025	7.08464e-10	2.04374e-09	0.596499	3.43583e-05	7.53011e-05	0.388141	0.00770581	0.0169472	-0.13345	0.343317	0.482919
Afu1g03830		-0.170619	0.184422	0.291852	0.32141	0.0128731	0.0207389	0.263003	0.0388139	0.0552376	0.547992	1.42264e-05	3.00721e-05	0.477471	0.000135756	0.000278653	0.055962	0.659319	0.731818	0.0438493	0.723272	0.812665
Afu1g03840		-0.107433	0.217931	0.332544	0.496503	1.30297e-08	3.74711e-08	0.188055	0.0300882	0.0435812	0.586964	6.97239e-12	2.27577e-11	0.240317	0.00484657	0.00822765	-0.0169725	0.843035	0.880761	-0.0551707	0.515316	0.64396
Afu1g03860		0.445672	0.00123444	0.00476189	1.00778	3.63624e-13	1.41994e-12	1.15413	8.14128e-18	4.26396e-17	1.35366	5.61266e-28	3.86354e-27	1.00004	4.09231e-16	2.12179e-15	0.791558	1.87466e-10	2.43491e-09	0.291578	0.0140681	0.0392177
Afu1g03870		0.359248	0.00838324	0.0234822	0.233859	0.115121	0.156128	1.11671	6.56163e-18	3.4522e-17	0.976759	1.83201e-17	8.03592e-17	0.974915	1.96582e-18	1.20017e-17	1.10215	1.33297e-17	7.0975e-16	0.21745	0.0346089	0.0822432
Afu1g03880		-0.105052	0.366872	0.493953	0.797229	4.11709e-12	1.49458e-11	1.10236	3.92541e-23	2.81478e-22	1.45523	7.08833e-41	7.96879e-40	0.739262	1.32297e-11	5.04521e-11	0.552949	2.46903e-07	1.61266e-06	-0.468147	6.43842e-06	5.61916e-05
Afu1g03890		0.0977386	0.294014	0.418141	-0.0733268	0.444968	0.515145	0.177954	0.0559494	0.0775673	-0.36138	0.000104797	0.000204227	0.0719805	0.426928	0.493091	-0.190315	0.0474641	0.0825048	-0.00823472	0.927548	0.955069
Afu1g03910		0.16664	0.134994	0.228961	0.641707	1.26862e-08	3.64944e-08	1.01417	3.76679e-21	2.42569e-20	0.661909	1.8574e-10	5.54056e-10	0.677397	2.67749e-11	9.98118e-11	0.186841	0.0758503	0.123766	-0.17013	0.080099	0.160731
Afu1g03920		0.663142	7.91115e-10	2.47968e-08	-2.30224	2.79701e-65	7.31634e-64	-0.291219	0.00848071	0.0133727	-2.64816	7.12619e-108	4.297e-106	-1.8004	8.21655e-61	2.81546e-59	0.317222	0.0284868	0.0528938	-0.846044	4.55702e-14	1.77116e-12
Afu1g03930		-0.0677391	0.519708	0.636534	-0.254818	0.0187792	0.0294319	-0.134117	0.2041	0.253379	0.29623	0.00430036	0.00702183	0.521861	3.3313e-07	8.81322e-07	0.483309	6.29206e-06	2.96835e-05	0.588238	1.00199e-08	1.70144e-07
Afu1g03940		-0.262144	0.00250057	0.00860587	-0.334097	0.000145316	0.000298078	-0.97264	2.24955e-28	2.15132e-27	-0.215653	0.0132277	0.0202826	-0.563901	8.11454e-11	2.88925e-10	-0.1437	0.103545	0.16149	0.146595	0.0961399	0.185636
Afu1g03950	erg5	0.00618296	0.952586	0.968422	-0.936431	1.07187e-18	5.59807e-18	0.0218307	0.833766	0.862657	-1.14307	1.52105e-27	1.03098e-26	0.360955	0.000471879	0.000913841	-0.200456	0.0614638	0.103214	0.345307	0.000826937	0.00374097
Afu1g03960		-0.527765	2.35645e-07	3.36718e-06	0.552449	4.52375e-08	1.25171e-07	-0.214334	0.0345773	0.0496574	0.494561	1.11433e-06	2.57661e-06	-0.297447	0.00361884	0.00625085	-0.585653	5.52707e-09	5.18804e-08	-0.610879	1.79038e-09	3.49484e-08
Afu1g03970		-0.0179785	0.773508	0.844486	-1.26728	4.73824e-81	1.79589e-79	-0.751629	2.94585e-32	3.38554e-31	-0.876377	2.69924e-43	3.26369e-42	-0.434453	2.59054e-12	1.04228e-11	0.372929	3.22952e-08	2.58163e-07	0.299198	2.18772e-06	2.23239e-05
Afu1g03992	thtA	0.000285995	0.997481	0.998623	0.172492	0.0632099	0.0905814	0.155209	0.0854347	0.114414	0.522318	2.27694e-09	6.36856e-09	0.368087	2.03015e-05	4.55252e-05	0.350113	9.57629e-05	0.000341662	0.213164	0.0132078	0.0373071
Afu1g04010		0.258839	0.0219319	0.0522886	-0.126529	0.288287	0.354527	0.196592	0.0833016	0.111929	-0.0924159	0.403137	0.46245	0.194124	0.0708107	0.0991741	0.292952	0.0121883	0.0253078	0.25637	0.0176458	0.0473933
Afu1g04020		-0.10461	0.123283	0.212435	-0.0734876	0.300425	0.367749	-0.451939	9.56466e-11	3.16979e-10	-0.147347	0.029874	0.0434608	-0.517135	1.34864e-14	6.34098e-14	-0.17847	0.0118729	0.0247205	-0.169806	0.0140011	0.0390807
Afu1g04040	ubiA	-0.26828	0.0120197	0.031708	-1.02922	7.88747e-22	4.80913e-21	-2.42867	1.00999e-112	8.44936e-111	-1.29782	9.40631e-34	8.1939e-33	-2.114	2.14865e-86	1.43542e-84	-0.536877	5.97908e-07	3.57215e-06	0.0463839	0.667945	0.76969
Afu1g04062		0.322377	0.0095258	0.0261466	-1.73486	1.3069e-34	1.3395e-33	-0.495667	9.61406e-05	0.000193071	-1.13831	2.83123e-19	1.36434e-18	-0.491034	6.10502e-05	0.000130175	0.918927	1.5509e-10	2.06145e-09	0.32701	0.00904603	0.0272503
Afu1g04070		-0.424326	1.19773e-09	3.47977e-08	-0.900882	7.67002e-38	8.77141e-37	-1.55305	8.05593e-109	6.0819e-107	-1.07447	4.74964e-53	8.09269e-52	-0.922793	8.38947e-40	1.51861e-38	-0.597916	1.92763e-17	9.7506e-16	0.205936	0.00334403	0.0120245
Afu1g04080		0.157617	0.0377499	0.0815723	0.762549	1.05617e-23	7.04066e-23	0.192304	0.0113194	0.0175186	0.600231	3.55319e-16	1.46579e-15	-0.000558938	0.993953	0.995561	-0.00470066	0.949171	0.961206	-0.0352457	0.633007	0.74294
Afu1g04090		-0.0713388	0.706133	0.793821	0.911583	9.26463e-07	2.32015e-06	1.47063	1.46657e-16	7.13388e-16	1.1626	3.99103e-11	1.239e-10	0.863968	7.67705e-07	1.95795e-06	0.179682	0.297185	0.387939	-0.678003	3.06525e-05	0.000217932
Afu1g04100		-1.13384	2.202e-05	0.000159144	0.125413	0.634797	0.694723	-1.18323	1.00628e-05	2.21429e-05	-0.633786	0.0221705	0.0328927	-1.46865	1.67415e-07	4.56569e-07	-1.89304	4.89916e-12	9.12206e-11	-1.41926	4.56997e-07	5.48961e-06
Afu1g04110		0.794639	9.40447e-09	2.14172e-07	0.724997	5.83408e-07	1.48547e-06	1.58928	2.39215e-32	2.76288e-31	0.484707	7.05961e-05	0.000140076	0.905288	1.2808e-14	6.04651e-14	0.554349	1.86283e-05	7.85598e-05	0.110648	0.32525	0.464604
Afu1g04120		-0.0907082	0.492374	0.612665	0.149415	0.272716	0.337335	0.814765	1.21279e-10	3.97949e-10	-0.0323199	0.80478	0.837425	0.569592	3.6379e-06	8.71106e-06	-0.272443	0.0434304	0.0762797	-0.335882	0.00409365	0.0142116
Afu1g04130		-1.82247	3.07199e-10	1.09651e-08	0.189897	0.507383	0.576282	-1.6557	1.02796e-08	2.90759e-08	0.263433	0.367213	0.426403	-1.56811	1.51389e-07	4.16164e-07	-1.74894	1.45743e-09	1.563e-08	-1.73488	6.02726e-09	1.07788e-07
Afu1g04140		-0.330911	0.0873314	0.160985	-1.89441	3.97808e-15	1.72942e-14	-1.35863	9.15655e-11	3.03996e-10	-1.22704	1.0774e-08	2.89321e-08	-0.427477	0.0270354	0.040808	0.336456	0.19279	0.270513	0.600243	0.00416109	0.0143939
Afu1g04150		-0.528984	0.0283371	0.0649221	-2.80131	1.33811e-29	1.14102e-28	-4.35801	1.80667e-65	6.10062e-64	-3.31206	1.00405e-39	1.08794e-38	-3.88296	8.7482e-54	2.42495e-52	-1.03973	5.40727e-05	0.000205824	-0.053938	0.838542	0.895625
Afu1g04160		-0.00891398	0.964721	0.976509	0.746079	0.000197237	0.00039773	-0.385128	0.0638041	0.0876197	1.36304	2.19624e-13	7.75449e-13	-0.190637	0.325689	0.388234	0.60805	0.000987184	0.00274285	0.185576	0.354534	0.495113
Afu1g04170		-0.0578754	0.674999	0.770106	0.944739	2.02084e-12	7.53634e-12	1.56963	1.39202e-35	1.86527e-34	0.5784	6.9113e-06	1.49949e-05	1.21766	7.24893e-24	6.32647e-23	-0.424214	0.000666381	0.00193168	-0.409847	0.000128356	0.000755876
Afu1g04190	pab1	0.183972	0.0463083	0.0962371	-2.33693	5.18162e-118	3.72996e-116	-0.714589	2.0193e-14	8.62522e-14	-2.05297	5.63177e-102	3.13153e-100	-0.790881	9.1762e-18	5.36251e-17	0.467932	7.27457e-06	3.37074e-05	0.10768	0.248079	0.381835
Afu1g04210		0.302343	0.000367637	0.00169656	0.182195	0.037259	0.0556339	0.555285	4.77683e-11	1.61242e-10	0.286344	0.000495317	0.00089922	0.309023	0.000139635	0.000286236	0.406492	1.67834e-06	9.1286e-06	0.0560817	0.486867	0.61791
Afu1g04230		-0.248892	0.0165074	0.0413393	-0.737675	3.06695e-11	1.0513e-10	-0.128313	0.215455	0.266478	-0.488098	4.51965e-06	9.93596e-06	-0.0694795	0.495546	0.561792	0.000685203	0.995183	0.996606	-0.190058	0.0616959	0.130605
Afu1g04240		0.097755	0.50787	0.625627	-3.0503	7.63547e-58	1.64508e-56	-0.037118	0.802214	0.835188	-2.36206	9.2781e-48	1.31136e-46	0.317173	0.0283189	0.0426357	0.785999	0.000101195	0.000360057	0.452046	0.00185118	0.0073152
Afu1g04250		-0.199545	0.175278	0.280525	-0.0352891	0.817711	0.857087	0.16593	0.250807	0.304882	-0.358262	0.0176795	0.0265822	0.44945	0.00116861	0.00215697	-0.522517	0.000858769	0.00242503	0.0839749	0.535546	0.660744
Afu1g04260	ENGL1	0.462448	1.96386e-11	9.28322e-10	-0.651934	5.31329e-16	2.40796e-15	-0.459765	4.93927e-10	1.549e-09	-1.33729	1.58296e-73	4.99979e-72	-0.558693	1.21784e-17	7.07244e-17	-0.222908	0.00840892	0.0183385	0.363519	2.57947e-07	3.26447e-06
Afu1g04270	vcxA	-0.196724	0.0922848	0.168201	-0.70382	3.59505e-09	1.07968e-08	-1.17503	4.9668e-23	3.54238e-22	-0.252232	0.0313351	0.0454439	-0.0388815	0.737836	0.783303	0.254865	0.0330285	0.060181	0.939424	1.91925e-15	8.69631e-14
Afu1g04280		-0.302946	0.000345089	0.00160436	0.239013	0.0049094	0.00838336	-0.0383758	0.648357	0.701053	0.366879	1.20755e-05	2.57244e-05	0.200134	0.0160531	0.0251001	-0.175081	0.0374927	0.0672572	-0.0644366	0.435403	0.574254
Afu1g04290		0.33531	6.95359e-05	0.000411429	-0.297316	0.000706518	0.00133783	-0.336894	8.81867e-05	0.000177752	-0.736348	3.54124e-18	1.61117e-17	-0.342421	3.3945e-05	7.44481e-05	-0.103722	0.239494	0.323818	0.329782	9.09232e-05	0.000564317
Afu1g04300		0.0798865	0.786894	0.854194	-0.524702	0.0766163	0.107797	-2.23119	7.00197e-14	2.87701e-13	-0.911501	0.0020664	0.00351182	-2.0724	2.78824e-12	1.11746e-11	-0.306913	0.300979	0.391689	0.238683	0.424769	0.564101
Afu1g04310		0.264317	0.243532	0.362251	-0.324488	0.157963	0.207709	-1.77275	3.70744e-14	1.55568e-13	-0.696064	0.00217704	0.00368905	-1.76092	1.45777e-14	6.81273e-14	-0.107259	0.641354	0.71585	0.276144	0.242731	0.376029
Afu1g04315		-0.80188	1.42714e-08	3.04399e-07	0.424481	0.00248849	0.0044049	-0.947569	2.45385e-11	8.46766e-11	0.431304	0.00232281	0.00391961	-0.591053	3.45197e-05	7.55836e-05	-0.795057	1.53718e-08	1.32413e-07	-0.445364	0.00187387	0.00738155
Afu1g04320		-0.0865592	0.443015	0.568141	-1.45777	9.99414e-38	1.13872e-36	-2.45703	2.66647e-103	1.76863e-101	-1.50052	4.61103e-40	5.0493e-39	-2.24913	1.42688e-87	9.88806e-86	-0.129311	0.256531	0.343083	0.121345	0.288763	0.42585
Afu1g04330		0.168865	0.473628	0.59707	0.0675159	0.789534	0.832854	-0.642308	0.0123648	0.0189973	-0.0380234	0.866681	0.891647	-0.282315	0.201824	0.254155	0.0633252	0.795591	0.844006	0.528857	0.0299007	0.072897
Afu1g04340		0.278118	0.0159275	0.0400362	0.563923	1.43827e-06	3.56343e-06	1.55671	8.19915e-44	1.50767e-42	0.883991	7.88274e-16	3.19229e-15	1.54049	2.45636e-46	5.54982e-45	0.598186	7.98069e-08	5.72159e-07	0.261897	0.0120568	0.0345581
Afu1g04350		1.11922	5.31859e-05	0.000330439	-0.514745	0.10104	0.138754	-1.0542	0.000744582	0.00135732	-1.88061	7.25709e-11	2.21821e-10	-1.57523	6.27076e-09	1.94036e-08	-0.246651	0.446867	0.539333	0.598182	0.0516977	0.113222
Afu1g04360		0.200176	0.00409291	0.0130107	0.436735	9.23959e-10	2.89568e-09	0.293259	2.54552e-05	5.37464e-05	0.376695	1.46849e-08	3.89944e-08	0.337265	2.39008e-07	6.40528e-07	0.140135	0.039849	0.0707814	0.244181	0.000180271	0.0010054
Afu1g04370		0.18692	0.278726	0.401624	-1.6717	1.32907e-18	6.89869e-18	0.803321	2.74499e-06	6.34868e-06	-1.12451	1.64947e-10	4.93619e-10	1.04197	5.86337e-10	1.95924e-09	0.734105	0.000142381	0.00049031	0.425569	0.0107974	0.0316009
Afu1g04380		0.22571	0.101152	0.181005	0.163787	0.24605	0.308134	1.06968	2.73911e-15	1.23293e-14	0.512278	0.000123847	0.000239643	1.24315	2.21798e-21	1.65564e-20	0.574201	2.80409e-05	0.00011449	0.399181	0.00189201	0.00743625
Afu1g04390		0.298829	0.0903572	0.165447	0.81818	3.72666e-06	8.93975e-06	2.36416	2.42144e-42	4.21867e-41	1.66663	2.25327e-22	1.24399e-21	1.9836	3.15398e-31	3.93126e-30	1.14728	2.36792e-11	3.8138e-10	-0.0817334	0.625515	0.736879
Afu1g04400		-0.372825	9.81636e-06	8.02729e-05	-0.115858	0.178429	0.231669	-0.0588702	0.480487	0.541153	0.117426	0.163704	0.206993	0.396492	1.28847e-06	3.2103e-06	-0.139541	0.105035	0.163367	0.082537	0.308112	0.446691
Afu1g04410		-0.0454799	0.627291	0.731333	0.259342	0.00687309	0.0115142	0.244721	0.00814694	0.0128792	0.481994	7.39681e-08	1.85941e-07	0.447992	3.16054e-07	8.39256e-07	0.177172	0.0540052	0.0922547	0.15779	0.0676411	0.140304
Afu1g04420		-0.45123	0.3749	0.502375	-1.15164	0.0594961	0.0856958	-0.860712	0.108925	0.143188	-1.69744	0.0113116	0.0175212	-1.5115	0.0104326	0.0168599	-0.997033	0.184291	0.260185	-1.10202	0.0730579	0.149143
Afu1g04430		-1.0188	4.53163e-06	4.2349e-05	-2.26088	1.04645e-22	6.61944e-22	-3.53451	3.18369e-50	7.141e-49	-2.15904	3.83e-20	1.91624e-19	-2.75394	1.46248e-31	1.8629e-30	-0.916961	0.000158691	0.000542169	-0.238236	0.340239	0.479747
Afu1g04440		-0.487896	6.92273e-07	8.44341e-06	2.43138	6.68694e-152	7.76186e-150	1.29292	1.19283e-43	2.17616e-42	2.11048	7.22536e-113	4.82695e-111	1.31257	1.97046e-44	4.2258e-43	-0.8088	2.34965e-20	1.92518e-18	-0.468249	1.27479e-07	1.72303e-06
Afu1g04450	sidL	-0.703919	1.68584e-09	4.69512e-08	-0.345481	0.00321694	0.00562041	-1.53065	3.32384e-38	4.94634e-37	-0.232296	0.0484779	0.0681049	-0.834808	1.41524e-12	5.80728e-12	-0.590733	5.75561e-07	3.44996e-06	-0.00807916	0.946085	0.967775
Afu1g04455		-0.57136	0.191471	0.30072	2.3196	2.90338e-10	9.43015e-10	0.853579	0.0266153	0.0388845	2.00521	1.86388e-07	4.56314e-07	0.551126	0.175779	0.225266	-0.885747	0.00350948	0.00842219	-0.873813	0.0125771	0.0358262
Afu1g04460		-0.123926	0.441931	0.566918	-1.0249	3.0674e-09	9.25403e-09	0.171735	0.283809	0.340365	-1.16854	4.41826e-12	1.45903e-11	0.708957	5.92652e-06	1.39291e-05	-0.267566	0.137195	0.203777	0.413296	0.00789344	0.0244002
Afu1g04470		-0.266696	0.0166858	0.0416906	-0.992333	8.4428e-18	4.19026e-17	-0.945839	6.26891e-17	3.12638e-16	-0.550917	1.02154e-06	2.3715e-06	-0.67274	1.74055e-09	5.63162e-09	0.17472	0.134447	0.200449	0.00640321	0.954993	0.973436
Afu1g04480		0.429982	9.10807e-06	7.52125e-05	0.627619	2.14774e-10	7.03488e-10	0.843819	1.25263e-18	6.85844e-18	0.662211	3.87222e-13	1.34925e-12	0.56708	3.30047e-10	1.13062e-09	0.464574	6.31418e-07	3.7502e-06	0.153243	0.0852352	0.16841
Afu1g04490		-0.0260006	0.777128	0.84738	0.559292	1.20849e-09	3.75697e-09	0.537893	3.40868e-09	1.00327e-08	1.07506	3.92031e-33	3.33675e-32	0.502636	2.10356e-08	6.21102e-08	0.489768	4.92633e-08	3.72733e-07	-0.0612576	0.490462	0.620798
Afu1g04510		0.472215	0.0738863	0.140801	1.0335	9.99144e-05	0.000208542	0.718669	0.00605984	0.0097677	-0.397473	0.121257	0.157835	-0.264189	0.281503	0.341571	-0.958762	0.000202078	0.000670035	-0.510643	0.0354399	0.0837854
Afu1g04520		0.13171	0.19993	0.311212	0.482072	3.62642e-06	8.70379e-06	0.380809	0.000191334	0.000372246	0.562141	1.28711e-08	3.4365e-08	0.41282	2.4582e-05	5.45054e-05	0.211779	0.0345664	0.0626073	0.163721	0.0919527	0.179053
Afu1g04530		-0.210229	0.0541186	0.108897	-1.66755	8.60558e-52	1.51923e-50	-2.84263	2.67631e-145	4.97044e-143	-1.81365	3.86071e-61	8.53585e-60	-2.53188	5.08368e-117	8.13914e-115	-0.35633	0.00131355	0.003528	0.100522	0.368048	0.509248
Afu1g04540		-0.278739	0.0132462	0.0343894	0.35074	0.0018308	0.00330049	-1.26654	7.31674e-29	7.22032e-28	-0.222828	0.0480717	0.0675945	-1.29249	3.90065e-30	4.59663e-29	-0.852308	4.0427e-14	1.14313e-12	-0.304688	0.00773215	0.0239524
Afu1g04550		-0.494544	7.47193e-09	1.7518e-07	-0.240816	0.00522987	0.00890604	-0.755378	1.71406e-18	9.31892e-18	0.00523355	0.951414	0.962648	-0.808326	8.29259e-21	5.96014e-20	-0.248495	0.00409668	0.0096433	-0.547492	2.99532e-10	6.92964e-09
Afu1g04560		-0.0177602	0.901386	0.933296	0.178329	0.215109	0.274006	1.10985	7.08101e-15	3.11927e-14	0.676407	2.06455e-06	4.66911e-06	0.671079	2.36953e-06	5.76308e-06	0.480317	0.000783908	0.00223116	-0.456528	0.0012506	0.00529871
Afu1g04570		0.394099	0.00684386	0.0199299	-0.498999	0.00251436	0.00444731	1.01999	7.42776e-13	2.85371e-12	0.0270308	0.845412	0.872374	0.858452	5.7736e-11	2.08695e-10	0.920129	7.04474e-09	6.49872e-08	0.232562	0.0674434	0.13996
Afu1g04575		0.32887	0.0754688	0.143255	-0.111082	0.552041	0.619936	-1.30791	3.95537e-12	1.45004e-11	-0.50217	0.0065978	0.0105054	-0.771123	2.91397e-05	6.42583e-05	-0.0622178	0.738864	0.799564	0.865655	4.11932e-06	3.87016e-05
Afu1g04580		0.17771	0.157337	0.258	-0.0915087	0.49485	0.563757	0.0928147	0.464056	0.525553	0.0391897	0.747292	0.787578	-0.07244	0.542692	0.605993	0.308408	0.0179132	0.0353795	0.0124551	0.917439	0.947673
Afu1g04590		0.36187	0.00237952	0.00825094	1.33284	1.0562e-29	9.04786e-29	1.17758	4.13643e-24	3.14328e-23	1.29644	6.7522e-32	5.50975e-31	0.803269	3.17592e-13	1.37043e-12	0.325473	0.0027858	0.00686831	-0.0124377	0.907603	0.943196
Afu1g04600		1.35306	1.07655e-06	1.23548e-05	-1.31073	1.71164e-05	3.85784e-05	-0.933796	0.00129707	0.00229903	-1.56496	1.62451e-08	4.29533e-08	-1.15163	2.31943e-05	5.16808e-05	1.09883	0.00030841	0.000978421	1.13523	6.89947e-05	0.000446932
Afu1g04610		-0.261704	0.0170947	0.0424817	0.0451121	0.688255	0.744714	-0.471351	2.50971e-05	5.30266e-05	-0.0780845	0.479248	0.537996	-0.427504	8.91068e-05	0.00018712	-0.384901	0.000661779	0.00191956	-0.217858	0.0501414	0.110478
Afu1g04620		0.345943	0.000855877	0.00351062	0.356768	0.000591784	0.00113002	-0.158292	0.127404	0.165326	0.224141	0.0305716	0.044413	-0.782627	4.46278e-14	2.02647e-13	0.213317	0.0397493	0.0706181	-0.278392	0.00730775	0.0228563
Afu1g04630		-1.07271	0.000116108	0.000629998	0.106781	0.699935	0.754977	-1.91867	1.00668e-11	3.57889e-11	-0.46623	0.0981891	0.130236	-1.47632	2.08826e-07	5.62728e-07	-1.64572	4.53963e-09	4.3739e-08	-0.630363	0.0285664	0.0702511
Afu1g04640		0.0116765	0.903764	0.935103	0.587865	1.24388e-09	3.86052e-09	-0.0251193	0.795303	0.828864	0.482565	3.48697e-07	8.38425e-07	0.0763443	0.419179	0.484925	-0.0936233	0.323961	0.416281	0.11314	0.232486	0.363832
Afu1g04660		-0.177924	0.142608	0.238589	-1.67777	4.92112e-43	6.66145e-42	-3.00377	1.07912e-132	1.49563e-130	-2.20254	8.75638e-73	2.69244e-71	-2.45029	7.37481e-90	5.4786e-88	-0.702697	1.02337e-08	9.14403e-08	0.375556	0.0022792	0.00870758
Afu1g04670		-0.130429	0.145177	0.242007	0.670721	5.8304e-14	2.38612e-13	-0.258244	0.00406925	0.00674287	0.837894	1.77071e-21	9.3959e-21	-0.022172	0.802075	0.838936	0.0367442	0.675539	0.746273	0.105643	0.234282	0.366184
Afu1g04680		-0.54536	0.000145718	0.000769972	0.493584	0.000578607	0.00110645	-0.973929	1.2857e-11	4.53437e-11	0.266878	0.0630811	0.0867681	-0.773426	7.59392e-08	2.14599e-07	-0.772066	7.33255e-08	5.30285e-07	-0.344857	0.0167218	0.0451553
Afu1g04690		0.0119924	0.908977	0.938821	-0.258178	0.0220745	0.0342782	0.406651	7.9395e-05	0.000160729	0.114877	0.26033	0.313951	0.637197	5.30034e-11	1.92187e-10	0.385048	0.000473109	0.00142214	0.242538	0.010765	0.0315166
Afu1g04700		-0.0708292	0.416825	0.54286	0.739262	1.80145e-17	8.84157e-17	0.655693	2.51577e-14	1.06722e-13	0.740865	3.87053e-18	1.7584e-17	0.559136	4.47742e-11	1.6324e-10	-0.0692262	0.415389	0.508844	-0.167386	0.0453866	0.102175
Afu1g04710		0.416003	0.00393631	0.0125953	-0.675255	3.60644e-05	7.87986e-05	0.493301	0.00062552	0.00114908	-0.182391	0.192202	0.239024	0.447822	0.00080555	0.00151669	0.908867	1.22456e-08	1.07935e-07	0.370524	0.00554122	0.0182585
Afu1g04720	erg2	-0.13031	0.438282	0.563229	-1.39783	1.72173e-15	7.60607e-15	-0.747469	1.06727e-05	2.3424e-05	-1.47522	1.52627e-17	6.72022e-17	-0.337148	0.044118	0.0640926	-0.207696	0.249414	0.334944	0.280011	0.0978119	0.188158
Afu1g04730		0.17796	0.414125	0.540483	-0.612388	0.0189247	0.0296398	0.219499	0.315405	0.373007	-0.777411	0.000667855	0.00119608	-0.199228	0.32092	0.382992	0.0129373	0.961757	0.971003	-0.240768	0.232148	0.363562
Afu1g04740		-0.140056	0.806355	0.868663	-0.195123	0.754178	0.802762	0.714651	0.181666	0.227843	0.159676	0.772988	0.810154	0.0893684	0.866135	0.891579	0.214744	0.72343	0.787428	-0.765338	0.118932	0.216996
Afu1g04750	pcl1	-1.12615	8.66741e-08	1.42475e-06	0.0999625	0.629479	0.68996	-1.50379	2.04543e-12	7.64033e-12	-0.243199	0.262396	0.316155	-0.848638	9.71324e-05	0.000203422	-1.46932	6.45359e-12	1.16356e-10	-0.471005	0.0331425	0.0794275
Afu1g04760		-0.226694	0.0867688	0.160252	-0.23723	0.0832723	0.116403	0.907928	1.37222e-12	5.17353e-12	0.645819	5.55039e-07	1.31751e-06	0.963545	2.57039e-14	1.18632e-13	0.656355	9.19084e-07	5.31655e-06	-0.171076	0.160929	0.275245
Afu1g04770		0.345654	0.0114384	0.0304874	-0.236413	0.103793	0.142177	1.02038	3.12586e-14	1.3176e-13	-0.00423159	0.974606	0.97914	0.537011	3.16258e-05	6.95424e-05	0.577835	4.61105e-05	0.000178274	-0.137714	0.276748	0.412414
Afu1g04780	pxa1	0.207258	0.109165	0.192476	2.09367	2.74286e-60	6.33587e-59	1.68351	1.08384e-39	1.71749e-38	2.55823	6.86864e-92	3.15753e-90	1.05384	7.27433e-17	3.97116e-16	0.671818	6.39791e-08	4.69403e-07	-0.422411	0.00069826	0.00324659
Afu1g04790	psrA	-0.0766528	0.548308	0.662652	0.627648	8.68387e-07	2.17824e-06	-0.1751	0.171561	0.216485	0.971251	9.96195e-15	3.81943e-14	-0.0776685	0.538547	0.602088	0.26695	0.0332491	0.0605462	0.0207784	0.869705	0.916996
Afu1g04800		-0.0478442	0.574182	0.686241	0.0175261	0.84324	0.877347	0.161868	0.0554171	0.0768867	0.176463	0.0336001	0.048494	0.459812	9.20976e-09	2.80307e-08	0.111093	0.199617	0.278461	0.2501	0.00162309	0.00656214
Afu1g04810		-0.311177	0.0302775	0.0684532	0.941633	1.11676e-11	3.93706e-11	1.22736	5.35571e-20	3.21066e-19	1.28662	1.18551e-21	6.33411e-21	1.53696	1.80921e-31	2.29488e-30	0.0338085	0.793694	0.842652	-0.00157702	0.989615	0.993934
Afu1g04820		-0.118252	0.667422	0.763553	1.83405	2.23022e-11	7.69025e-11	1.83752	1.96134e-11	6.82135e-11	1.52914	2.32394e-08	6.08234e-08	1.94022	1.28468e-12	5.29261e-12	-0.423163	0.120693	0.183703	-0.0155498	0.954429	0.973213
Afu1g04830	abaA	0.700589	0.0046173	0.0143797	2.11868	4.78668e-19	2.54869e-18	2.9188	2.26363e-37	3.22889e-36	1.77568	9.42387e-19	4.41524e-18	2.91997	5.62601e-51	1.4392e-49	0.357587	0.058106	0.0983009	0.701759	3.58568e-05	0.000250254
Afu1g04840		0.0502674	0.723546	0.808305	-1.85287	6.55832e-35	6.78936e-34	-0.0454925	0.749211	0.789601	-1.59267	6.31167e-28	4.33507e-27	0.353689	0.0120097	0.019228	0.310462	0.0430162	0.0756398	0.449449	0.00143542	0.00594919
Afu1g04850		-0.0919916	0.20438	0.316392	0.203302	0.00567947	0.00962576	-0.204726	0.00501435	0.00819343	0.47279	2.56431e-11	8.05556e-11	0.203896	0.00378765	0.00652545	0.177496	0.0136085	0.027826	0.316631	8.00235e-06	6.71598e-05
Afu1g04860		0.128848	0.108287	0.191196	1.29154	9.52015e-63	2.32642e-61	1.17299	7.30434e-55	1.87889e-53	1.60545	1.08139e-120	8.4385e-119	1.33333	1.86261e-85	1.20112e-83	0.44276	1.12983e-11	1.93004e-10	0.289182	3.14273e-06	3.04018e-05
Afu1g04870		0.35455	0.156553	0.257051	1.46384	4.64265e-09	1.38134e-08	2.92353	7.55567e-32	8.59828e-31	2.11881	1.3037e-17	5.77309e-17	2.10491	2.04247e-17	1.1686e-16	1.00952	4.54862e-05	0.000176085	-0.464074	0.0598033	0.127463
Afu1g04880		0.355698	0.00744784	0.0213615	-0.0614206	0.651856	0.710379	0.727486	3.8626e-08	1.04847e-07	0.406318	0.00183632	0.00314497	0.572629	9.76539e-06	2.25128e-05	0.823436	7.31677e-10	8.35875e-09	0.200841	0.119201	0.217306
Afu1g04890		-0.0160769	0.837978	0.889907	-0.32889	5.23028e-05	0.000112219	-0.690308	9.95296e-18	5.16619e-17	-0.49302	5.08904e-10	1.47862e-09	-0.886517	2.92806e-29	3.29176e-28	-0.180206	0.0279198	0.0519431	-0.212285	0.00862633	0.0262664
Afu1g04900		0.510335	1.54189e-06	1.70466e-05	-2.33	7.04364e-91	3.20624e-89	-0.747534	3.65834e-12	1.34434e-11	-2.55435	9.86447e-119	7.38721e-117	-1.66212	1.01097e-54	2.87972e-53	0.285986	0.0162605	0.0325258	-0.404251	0.000183108	0.00101863
Afu1g04910		0.199228	0.0451399	0.0943471	0.392566	0.000119978	0.000248409	0.0980394	0.32845	0.386514	0.250109	0.00869188	0.0136385	-0.0983095	0.298534	0.359931	0.0567708	0.56258	0.646836	0.00287942	0.975943	0.985864
Afu1g04920	sha1	0.26367	0.225668	0.342081	-1.20854	1.54519e-07	4.12317e-07	0.483247	0.0260994	0.0381908	-2.10287	4.69158e-20	2.33723e-19	-2.06858	2.37311e-20	1.66818e-19	-0.630658	0.00898473	0.0193991	-2.28815	1.2669e-24	1.15406e-22
Afu1g04930		-0.205064	0.0450829	0.0942957	0.710332	3.46915e-12	1.27129e-11	-0.207771	0.0424509	0.0599908	-0.0264943	0.795652	0.829228	-0.0782796	0.442217	0.508599	-0.941891	2.75658e-20	2.22112e-18	-0.0755728	0.45844	0.592968
Afu1g04940		-0.126007	0.0260175	0.0604277	0.422538	9.83362e-14	3.97367e-13	-0.0987108	0.0814821	0.109611	0.437976	4.23679e-15	1.66004e-14	0.0335627	0.546661	0.610058	-0.11057	0.0482175	0.0836548	0.00626602	0.910484	0.943871
Afu1g04950	glcA	0.259255	0.00507729	0.0155411	-0.149954	0.112539	0.152895	-0.281801	0.00256919	0.00437351	-0.114219	0.213566	0.262568	-0.0827974	0.363651	0.427613	0.29499	0.00166498	0.00434374	0.458259	6.5014e-07	7.57054e-06
Afu1g04960		0.00613337	0.956039	0.971142	0.911676	1.90172e-16	8.77268e-16	0.912404	1.06086e-16	5.20674e-16	0.817839	7.06896e-14	2.56516e-13	0.815222	6.3561e-14	2.86796e-13	-0.0877035	0.420056	0.51282	-0.0910491	0.396365	0.537981
Afu1g04970		-0.24747	0.04359	0.0915892	0.24844	0.0431798	0.0638179	-0.910065	2.09806e-13	8.35803e-13	0.217237	0.0757033	0.10249	-0.723578	3.96836e-09	1.25043e-08	-0.278674	0.0229644	0.0438131	-0.0609833	0.623574	0.735522
Afu1g04980		0.330943	0.000455861	0.00204436	0.199047	0.0483416	0.0707375	0.988324	2.70706e-27	2.44293e-26	0.00667509	0.94036	0.954024	0.940222	3.22268e-30	3.81707e-29	0.138571	0.148783	0.218073	0.282841	0.000329006	0.00169718
Afu1g04990		0.314227	6.68673e-06	5.81044e-05	-1.02419	2.71339e-40	3.38208e-39	-0.427701	2.42691e-09	7.22318e-09	-0.788399	4.44753e-29	3.24683e-28	-0.537493	4.01177e-15	1.9535e-14	0.550019	1.43499e-12	3.03146e-11	0.204435	0.00367491	0.0129847
Afu1g05000		-0.127166	0.191339	0.300621	-0.449819	1.48673e-05	3.37054e-05	-0.651014	1.06365e-10	3.51497e-10	0.00697502	0.942416	0.955797	-0.357772	0.000187509	0.000378315	0.329628	0.00139607	0.00372218	0.166075	0.0945186	0.183111
Afu1g05010	mfs56	-0.412677	0.0921747	0.168071	-2.40255	1.30561e-10	4.32225e-10	-1.50162	9.15756e-08	2.40489e-07	-2.27152	1.38615e-10	4.16427e-10	-0.401028	0.10281	0.139351	-0.281646	0.533909	0.619885	0.687911	0.0146167	0.0403863
Afu1g05020		-0.509343	0.0172637	0.0428529	-2.24561	2.59634e-24	1.77538e-23	0.571805	0.00728676	0.0115785	-0.651393	0.00246982	0.00415089	1.24031	5.73531e-09	1.78061e-08	1.08487	1.02064e-06	5.82627e-06	0.159165	0.453045	0.58889
Afu1g05040		-0.407805	0.00611017	0.0181746	3.50217	9.61001e-124	7.37508e-122	1.73698	9.39215e-32	1.05973e-30	3.47131	1.39907e-121	1.11998e-119	2.28928	6.59447e-54	1.83342e-52	-0.438659	0.00290815	0.00713134	0.144493	0.327224	0.466434
Afu1g05050		-0.127903	0.413235	0.540089	2.66508	5.20594e-72	1.525e-70	1.51992	3.00379e-24	2.30142e-23	2.05747	1.4356e-44	1.81373e-43	2.05453	6.22733e-45	1.35426e-43	-0.735512	1.10711e-07	7.7125e-07	0.406709	0.00340266	0.0121952
Afu1g05060		-0.375965	7.44557e-05	0.000435551	-0.890097	7.68797e-20	4.26466e-19	-1.91008	1.70376e-82	8.11341e-81	-0.821385	2.31285e-17	1.01116e-16	-1.28725	2.13965e-40	3.95007e-39	-0.307253	0.00202893	0.00518333	0.24687	0.0145499	0.0402654
Afu1g05070		0.0221832	0.834466	0.887978	0.254531	0.0183942	0.0288858	-0.110404	0.301869	0.359103	0.00716654	0.945518	0.958428	-0.0855761	0.407738	0.473222	-0.225181	0.0348317	0.0629876	0.0470109	0.651789	0.756858
Afu1g05080		-0.132234	0.278266	0.401094	-2.35949	4.13064e-82	1.59158e-80	-3.39059	1.99659e-166	5.98075e-164	-2.55657	2.37445e-96	1.18544e-94	-2.99702	8.71681e-132	2.18768e-129	-0.329309	0.00776429	0.0170634	0.261338	0.0351202	0.0831457
Afu1g05090		-0.772783	0.619775	NA	-3.76001	0.0447634	0.0658921	-3.38213	0.0710464	0.0966364	-3.52402	0.0626636	0.0862193	-3.08185	0.103526	0.140194	-0.536794	0.803785	0.850688	-0.472505	0.826887	NA
Afu1g05100		0.322227	0.00074429	0.00311576	0.799897	8.96157e-17	4.22422e-16	0.973635	3.6129e-25	2.91227e-24	0.510916	2.25307e-08	5.90351e-08	0.782658	2.82156e-18	1.70247e-17	0.0332454	0.717923	0.782792	0.13125	0.13615	0.240726
Afu1g05110		0.217675	0.0363961	0.079254	0.474599	6.93107e-06	1.62777e-05	0.935919	5.50888e-20	3.30035e-19	0.283566	0.00498972	0.00808631	0.870042	1.09527e-18	6.83057e-18	0.0266422	0.795076	0.843726	0.151799	0.116493	0.21348
Afu1g05120		0.508173	0.00326671	0.010772	-0.0275882	0.876713	0.904674	1.15435	1.65011e-11	5.76699e-11	-0.3663	0.0321507	0.0465396	-0.042685	0.799961	0.83729	0.169461	0.335862	0.428835	-0.68886	3.73794e-05	0.000258815
Afu1g05130		-0.309856	5.44568e-05	0.000336848	1.23559	2.53434e-59	5.68452e-58	-0.117076	0.126638	0.164401	1.24198	3.23191e-60	6.91943e-59	-0.0416256	0.585712	0.647722	-0.303472	5.4009e-05	0.000205754	-0.234405	0.00210635	0.00815046
Afu1g05140		0.152505	0.610855	0.718001	2.27747	3.6182e-16	1.64941e-15	1.37673	1.07598e-06	2.59185e-06	1.77551	1.38002e-11	4.41131e-11	0.76896	0.00398931	0.00685253	-0.349451	0.144116	0.21267	-0.455263	0.0657195	0.137272
Afu1g05150		0.707922	1.89748e-06	2.04102e-05	-1.98184	6.70474e-21	3.91082e-20	0.266028	0.0802904	0.108086	-1.94683	3.73164e-32	3.07471e-31	-0.279807	0.0428909	0.062525	0.742941	0.000868757	0.00244363	0.162087	0.25353	0.387132
Afu1g05160		0.0734674	0.543875	0.658478	-0.944716	2.59026e-13	1.01877e-12	0.69556	6.39312e-09	1.84082e-08	-0.338336	0.00519417	0.00839711	0.976351	8.14516e-17	4.42153e-16	0.679848	1.41957e-07	9.68178e-07	0.354259	0.00224607	0.008596
Afu1g05170		-0.217504	0.0816042	0.1526	0.10492	0.415668	0.486439	0.184934	0.128704	0.166919	-0.00274024	0.982433	0.98466	0.39435	0.00068839	0.00130884	-0.325165	0.0113695	0.0237976	-0.0080885	0.94282	0.966018
Afu1g05180		0.172179	0.172223	0.276803	-0.574673	7.95756e-05	0.000167979	0.528488	1.97451e-05	4.22473e-05	-0.230479	0.0623785	0.0858652	0.426679	0.000181324	0.000366437	0.516372	0.000320955	0.00101293	0.0703693	0.527689	0.654003
Afu1g05190		-0.145437	0.092063	0.168007	0.206565	0.0179429	0.0282404	0.298296	0.000477518	0.000887556	0.349166	4.01845e-05	8.15993e-05	0.222148	0.00832823	0.0136539	-0.00283613	0.973688	0.979714	-0.221586	0.0077647	0.0240447
Afu1g05200	tif32	0.12701	0.117715	0.204737	-1.97269	1.77199e-111	1.14269e-109	-1.36927	2.18563e-60	6.54701e-59	-1.61591	1.75852e-83	7.00843e-82	-1.19721	9.02903e-49	2.17211e-47	0.483797	7.75468e-08	5.56832e-07	0.299076	0.000364697	0.00185423
Afu1g05210	gpgA	-0.263631	0.00762231	0.0217834	-0.525568	3.17305e-07	8.26044e-07	-0.427636	1.75363e-05	3.76775e-05	-0.0882669	0.37323	0.432632	-0.260047	0.00795979	0.0130915	0.173669	0.0921177	0.146299	-0.096042	0.330932	0.470034
Afu1g05220		-0.40852	0.00136434	0.00518747	-0.283309	0.0285739	0.0435693	-1.4338	1.99866e-27	1.82673e-26	-0.607031	3.19357e-06	7.11334e-06	-1.17838	1.78702e-19	1.17523e-18	-0.732242	2.97849e-08	2.40205e-07	-0.153094	0.256885	0.390609
Afu1g05230	pdeB	0.196742	0.140659	0.236505	-0.525307	0.000214006	0.000430144	0.639581	1.33042e-06	3.17998e-06	-0.0626959	0.633796	0.687792	0.996896	5.10176e-15	2.46873e-14	0.659352	2.51829e-06	1.31373e-05	0.554056	1.11234e-05	8.98192e-05
Afu1g05240		-0.000664301	0.994105	0.9961	-0.281774	0.00228244	0.00406108	-0.821385	5.07059e-19	2.8554e-18	-0.829083	1.41397e-19	6.89969e-19	-0.646298	5.48821e-13	2.32816e-12	-0.547973	5.56194e-09	5.21539e-08	0.174422	0.0576421	0.123805
Afu1g05260		0.455296	6.70022e-05	0.000399683	1.41519	8.14676e-36	8.6955e-35	0.815934	5.93177e-13	2.2951e-12	0.809125	8.34821e-14	3.01875e-13	0.809779	4.76405e-14	2.158e-13	-0.150765	0.160453	0.231966	0.44914	2.45227e-05	0.000180363
Afu1g05270		-0.803034	0.0185516	0.0454692	1.19446	4.14596e-05	8.9763e-05	1.67357	7.86546e-10	2.42815e-09	1.95836	1.02955e-10	3.1182e-10	2.62959	9.19963e-20	6.18594e-19	-0.0391377	0.873477	0.904676	0.152988	0.451645	0.587673
Afu1g05280		-0.0415999	0.567944	0.680646	0.152858	0.0401996	0.0598036	0.214276	0.00303854	0.00513016	0.0668963	0.351741	0.410438	0.209495	0.00280302	0.0049148	-0.127562	0.0827276	0.133387	-0.0463813	0.504734	0.63409
Afu1g05290	eng3	2.33125	3.24738e-13	2.31951e-11	0.687397	0.0392739	0.0584733	-1.09144	0.00204153	0.0035316	-1.76073	1.34606e-08	3.58621e-08	-2.74921	2.59666e-18	1.57496e-17	-0.116879	0.71814	0.782792	0.673484	0.0538518	0.11706
Afu1g05300		0.207699	0.0775864	0.146448	-0.70343	1.32644e-07	3.55683e-07	0.815623	1.31259e-12	4.95475e-12	-0.806228	2.7265e-11	8.55638e-11	0.507076	3.36072e-06	8.07026e-06	0.104901	0.441586	0.533666	-0.100848	0.342293	0.481866
Afu1g05310		0.0775287	0.608524	0.716031	-3.15028	5.04333e-61	1.18864e-59	0.0418667	0.78242	0.818377	-2.4804	1.85156e-50	2.88483e-49	0.472795	0.00146788	0.00266903	0.747402	0.000231028	0.000757477	0.508457	0.000636598	0.00299304
Afu1g05320		0.165284	0.141787	0.237679	1.13489	1.92935e-24	1.32514e-23	2.37203	3.38095e-108	2.51164e-106	1.46425	6.69408e-44	8.28816e-43	1.72424	1.78371e-61	6.34617e-60	0.494644	1.98106e-06	1.06041e-05	-0.482503	9.99853e-07	1.104e-05
Afu1g05330		0.508467	0.000850123	0.00349357	-0.239967	0.148943	0.197086	0.870383	7.81309e-09	2.23375e-08	-0.222221	0.131178	0.16942	0.016891	0.905587	0.923515	0.526213	0.0011216	0.00307134	-0.345025	0.0141692	0.0394492
Afu1g05340		-0.0870676	0.469619	0.592899	-1.4041	9.68726e-31	8.56723e-30	-2.44535	1.13201e-88	6.14728e-87	-1.31876	1.31067e-27	8.89681e-27	-2.11357	6.70981e-68	2.78158e-66	-0.00173032	0.988732	0.991214	0.244714	0.0474448	0.105951
Afu1g05350		0.712019	0.000197952	0.00100005	0.46107	0.0273431	0.0418438	1.66063	5.83869e-20	3.48669e-19	0.651305	3.77781e-05	7.69233e-05	1.24964	3.37418e-17	1.89093e-16	0.902254	4.64058e-07	2.85517e-06	0.301037	0.026118	0.0651645
Afu1g05360		0.874839	1.75094e-07	2.61744e-06	4.20551	4.11063e-167	6.15667e-165	4.35177	1.47291e-181	5.47098e-179	3.78471	1.33092e-209	2.80886e-207	3.24657	1.00625e-154	4.24728e-152	0.454047	7.3619e-06	3.406e-05	-0.230363	0.0206306	0.0539841
Afu1g05370		-0.148803	0.149226	0.247719	0.998285	5.48771e-23	3.51683e-22	0.753835	4.77378e-14	1.98608e-13	1.5947	1.95508e-60	4.20251e-59	0.648473	3.957e-11	1.4495e-10	0.44761	2.49561e-06	1.30439e-05	-0.254166	0.00736011	0.0229872
Afu1g05380		0.270368	0.0480602	0.0991943	1.23367	3.98711e-20	2.24662e-19	0.972841	1.7408e-13	6.99181e-13	1.02427	5.98094e-17	2.56413e-16	0.448975	0.00025434	0.00050628	0.0609624	0.610352	0.689913	-0.253499	0.0309157	0.0750577
Afu1g05390		-0.408578	0.00153572	0.00570757	-1.45958	1.24686e-29	1.06614e-28	-1.81042	1.09413e-44	2.07349e-43	-1.71629	2.61791e-40	2.89059e-39	-1.39643	2.71221e-27	2.7768e-26	-0.665283	2.65578e-07	1.71861e-06	0.00540822	0.966597	0.979668
Afu1g05400		1.65932	0.297994	NA	-0.606887	0.751511	0.800566	0.300665	0.861604	0.886612	-1.89073	0.233922	0.28508	-0.103602	0.936711	0.948457	0.375476	0.844287	0.881665	1.25505	0.390362	NA
Afu1g05410		0.0985383	0.389399	0.516345	-2.5017	6.0034e-63	1.47871e-61	-0.14364	0.214048	0.264878	-2.27654	3.85806e-67	1.0236e-65	-0.0184877	0.868299	0.892916	0.323699	0.0467719	0.0814884	0.223691	0.0470498	0.10523
Afu1g05420		0.38472	2.26724e-06	2.38305e-05	-0.0525726	0.540937	0.609752	0.237061	0.00385726	0.00641104	0.0765703	0.329545	0.386716	0.289914	0.000157815	0.000320812	0.513863	6.89942e-10	7.96188e-09	0.437573	1.59853e-08	2.62274e-07
Afu1g05430		0.635395	0.00282319	0.00951767	-1.87793	1.80568e-07	4.78252e-07	1.65409	1.60718e-16	7.79741e-16	-1.61325	3.29711e-11	1.0288e-10	1.14798	4.28026e-12	1.69134e-11	0.900079	0.01746	0.0345813	0.129287	0.387748	0.530401
Afu1g05440		0.408281	0.116497	0.203071	-1.37327	2.46261e-06	5.99062e-06	0.573619	0.0271235	0.0395585	-1.53258	1.47743e-08	3.91982e-08	-0.251679	0.321424	0.383544	0.248971	0.407948	0.501873	-0.417017	0.0996835	0.190668
Afu1g05450	par1	-0.194413	0.0624788	0.122581	0.454268	1.35337e-05	3.08024e-05	0.416136	4.99835e-05	0.000102733	0.673898	3.62931e-11	1.13055e-10	0.544435	6.82682e-08	1.93451e-07	0.0252172	0.804466	0.85121	-0.0661144	0.504611	0.634026
Afu1g05460		0.433911	0.0416762	0.0883156	0.898886	3.12786e-05	6.87301e-05	1.94728	2.25174e-22	1.54429e-21	1.63593	3.98555e-19	1.90184e-18	2.15791	1.59185e-33	2.21286e-32	1.17096	3.29395e-10	4.08046e-09	0.644542	7.87492e-05	0.000501402
Afu1g05470		0.0971363	0.421019	0.547156	0.127414	0.30574	0.373271	0.303033	0.0116184	0.0179337	0.457459	8.64966e-05	0.000169919	0.568091	7.02291e-07	1.79853e-06	0.427181	0.00038574	0.00118696	0.362195	0.00146573	0.00602972
Afu1g05480		0.617168	0.830351	NA	2.47728	0.373459	0.444494	-1.26697	0.667698	0.718708	-1.83702	0.523654	0.581239	-2.35664	0.413293	0.478892	-3.69713	0.18409	NA	-0.472504	0.872797	NA
Afu1g05490		0.0627446	0.320589	0.44607	0.59393	6.22724e-21	3.64834e-20	0.228587	0.000290917	0.000555626	0.664095	1.84243e-26	1.19894e-25	0.175754	0.00483243	0.00820814	0.13291	0.0334408	0.0608106	0.0099113	0.873568	0.919628
Afu1g05500		-0.29567	0.0327924	0.0730144	-1.3067	5.61807e-21	3.29769e-20	-3.32528	4.77857e-124	5.15975e-122	-1.9137	5.71019e-43	6.84191e-42	-2.87058	6.21969e-94	5.06632e-92	-0.902672	1.06981e-10	1.49168e-09	0.159028	0.26096	0.395031
Afu1g05510		-0.412039	8.16285e-08	1.35454e-06	-0.225315	0.00452518	0.00776438	-0.581927	8.81175e-14	3.60467e-13	0.224771	0.00330418	0.0054644	0.128998	0.0850018	0.117407	0.0380473	0.630332	0.706881	0.298886	8.6458e-05	0.000543158
Afu1g05520		0.0853038	0.426688	0.552471	-1.00932	1.69396e-17	8.3228e-17	-1.48026	1.87262e-36	2.57999e-35	-1.10036	8.61531e-23	4.83979e-22	-1.50609	7.50518e-42	1.44592e-40	-0.00573968	0.962718	0.971574	0.0594677	0.62274	0.735033
Afu1g05530		0.136491	0.395535	0.522422	0.352019	0.0318347	0.0481147	1.07135	7.18648e-12	2.58157e-11	1.21308	1.08934e-15	4.37525e-15	1.35414	1.3981e-19	9.26018e-19	0.997553	1.18728e-10	1.63791e-09	0.419283	0.00381398	0.0134003
Afu1g05540		-0.454122	5.96136e-06	5.2926e-05	0.0619851	0.539041	0.607763	-0.747894	2.22841e-13	8.85073e-13	0.485742	9.91562e-07	2.30421e-06	0.0918304	0.353019	0.416907	-0.0303654	0.761125	0.81859	0.385602	0.000126058	0.000745857
Afu1g05550		-0.623396	0.00108374	0.00427099	-1.7787	1.21606e-18	6.33332e-18	-2.6644	1.50838e-38	2.27383e-37	-2.40669	6.39146e-30	4.86484e-29	-2.06965	7.42336e-25	6.82508e-24	-1.25139	1.68333e-08	1.44048e-07	-0.0286444	0.893906	0.933844
Afu1g05560		0.155372	0.159442	0.260572	0.496478	8.04953e-06	1.87573e-05	0.834803	2.2078e-14	9.41306e-14	0.833449	1.00438e-14	3.84765e-14	1.08786	2.42528e-24	2.16758e-23	0.492342	5.69685e-06	2.71854e-05	0.408433	0.000111279	0.000670732
Afu1g05570		-0.190267	0.338116	0.464617	2.79695	4.31456e-54	8.11033e-53	2.74124	7.25158e-53	1.79569e-51	3.32201	2.51436e-80	9.30214e-79	2.80435	8.88066e-58	2.78601e-56	0.334792	0.0300042	0.0554484	-0.12715	0.404502	0.544366
Afu1g05580		0.149076	0.241044	0.359777	0.0309536	0.810144	0.850248	0.590606	3.08438e-06	7.10531e-06	0.102387	0.416941	0.47611	-0.0203302	0.871358	0.895268	0.220509	0.0845319	0.135815	-0.46186	0.00021957	0.0011956
Afu1g05590		-0.155858	0.248372	0.367951	0.903985	1.53423e-11	5.35797e-11	1.27524	6.32943e-22	4.22842e-21	1.48888	1.41034e-29	1.05872e-28	0.567811	1.7834e-05	4.02434e-05	0.429036	0.00103934	0.00287461	-0.863287	2.88856e-11	7.63609e-10
Afu1g05595		0.185191	0.169985	0.27371	1.81355	2.96361e-42	3.93707e-41	1.2691	1.46418e-21	9.59519e-21	1.39031	2.57543e-26	1.66195e-25	0.800809	9.97476e-10	3.26722e-09	-0.238049	0.0652316	0.1086	-0.283103	0.0283438	0.0698216
Afu1g05600		-0.992734	0.139415	0.234865	0.511369	0.402379	0.473213	0.759071	0.18605	0.232933	0.289931	0.679769	0.728318	0.918186	0.149646	0.19487	-1.21417	0.0594977	0.10032	-0.83362	0.118065	0.215819
Afu1g05610		0.253027	0.00432557	0.013623	-0.627637	3.97855e-12	1.44655e-11	-0.569183	1.99888e-10	6.40496e-10	-0.554883	3.99186e-10	1.16788e-09	-0.681513	1.22907e-14	5.81414e-14	0.325781	0.000318823	0.0010069	0.140696	0.114561	0.211084
Afu1g05620		0.094613	0.270388	0.392147	-0.504029	1.05258e-08	3.04588e-08	-0.045341	0.598412	0.65478	-0.275165	0.00132752	0.00230504	0.0871267	0.30384	0.365203	0.323477	0.000235815	0.00077178	0.227081	0.00753804	0.0234508
Afu1g05630		-0.115067	0.289845	0.413423	-1.40093	1.54009e-37	1.73559e-36	-2.59463	2.87183e-123	3.03043e-121	-1.63461	1.26564e-50	1.98862e-49	-2.34495	5.17833e-102	5.11553e-100	-0.348746	0.00151154	0.00399147	0.134604	0.223245	0.352652
Afu1g05640		0.292157	0.000160951	0.000836814	-0.277624	0.000766816	0.00144494	0.098366	0.208421	0.258293	-0.267163	0.000462607	0.000842473	-0.0330951	0.655345	0.710098	0.302618	0.000203334	0.000673955	0.160696	0.0320405	0.0772736
Afu1g05650		0.0580315	0.621767	0.726715	-0.0143143	0.906483	0.927252	0.315097	0.00698835	0.0111463	0.405455	0.000380052	0.000698844	0.43692	0.000100402	0.000209939	0.477801	5.4844e-05	0.000208151	0.179854	0.106667	0.20013
Afu1g05655		0.056829	0.521457	0.637782	0.212791	0.0210591	0.0327562	-0.138424	0.125866	0.163467	0.290906	0.000571204	0.00102894	0.215715	0.00870542	0.0142271	0.134944	0.126081	0.190123	0.410968	1.04335e-06	1.15058e-05
Afu1g05660		0.0552487	0.746168	0.824727	0.849541	5.10965e-07	1.30855e-06	0.855289	1.76785e-07	4.54743e-07	1.28385	9.31649e-17	3.95759e-16	1.28258	3.02024e-17	1.70908e-16	0.489557	0.001351	0.00361684	0.482539	0.000809342	0.003671
Afu1g05670		-0.112808	0.689067	0.781321	1.51811	4.01204e-09	1.19987e-08	1.44492	7.57282e-09	2.16974e-08	1.6056	1.72416e-11	5.47745e-11	1.98187	5.33307e-18	3.17658e-17	-0.0253245	0.903953	0.927379	0.42414	0.0245784	0.0619654
Afu1g05680		-0.280862	0.0115464	0.0306935	-0.373999	0.00128662	0.00235978	-0.115908	0.295139	0.352058	-0.345441	0.00233778	0.003942	0.518195	1.30249e-06	3.2426e-06	-0.252304	0.0330737	0.0602393	0.35324	0.000917885	0.00408286
Afu1g05690		-0.159705	0.389589	0.516518	-0.148556	0.425669	0.496266	-1.73637	3.6952e-20	2.23541e-19	-0.441936	0.0175585	0.0264217	-1.84124	1.16436e-22	9.47608e-22	-0.453085	0.0153686	0.0309855	-0.26457	0.166194	0.281852
Afu1g05700		0.196892	0.197905	0.3085	1.02987	9.4668e-12	3.35146e-11	1.42079	5.71866e-23	4.05679e-22	1.21213	4.42757e-19	2.10519e-18	1.10173	1.73103e-16	9.23812e-16	0.379148	0.00459649	0.0106927	-0.122168	0.322108	0.461625
Afu1g05710		0.227538	0.0819655	0.153186	-0.0908916	0.534735	0.603755	1.11426	1.57872e-19	9.2201e-19	0.476092	5.01063e-05	0.000100886	0.891582	5.34742e-16	2.74951e-15	0.794522	3.54031e-09	3.48858e-08	0.00485718	0.961621	0.976926
Afu1g05720	erg24B	-0.4954	0.00021405	0.00107086	-1.99897	5.4768e-46	8.07263e-45	-2.721	9.36037e-83	4.50365e-81	-2.01613	9.09055e-47	1.23233e-45	-2.21998	1.35714e-57	4.21484e-56	-0.512568	0.000475237	0.00142712	0.00562483	0.969247	0.981594
Afu1g05730		0.115178	0.196468	0.306752	-0.0271306	0.769313	0.815786	-0.0942079	0.295931	0.352898	-0.0100325	0.90894	0.92775	-0.457373	1.7012e-07	4.63538e-07	0.132276	0.146548	0.215526	-0.247987	0.00505025	0.0169083
Afu1g05740		0.426897	6.12745e-05	0.000369549	0.893003	1.02538e-16	4.81137e-16	0.709777	1.71519e-11	5.9877e-11	0.909552	1.04111e-20	5.34131e-20	0.551915	1.25691e-08	3.79074e-08	0.443445	6.90316e-06	3.2249e-05	0.269035	0.00499772	0.0167709
Afu1g05745		-0.541218	0.000671805	0.00285191	-0.510473	0.00160492	0.00291307	-2.79404	1.01881e-55	2.71857e-54	-0.665825	4.48779e-05	9.07329e-05	-2.0079	2.01436e-32	2.66838e-31	-0.69657	2.63949e-05	0.000108218	0.24492	0.190029	0.313311
Afu1g05750		0.32899	0.0206449	0.049763	1.60572	5.18204e-32	4.79765e-31	1.60312	1.1766e-33	1.43952e-32	1.67779	3.84755e-45	4.96917e-44	1.45204	6.19919e-35	9.09411e-34	0.40106	0.000343049	0.00107151	0.177919	0.0933147	0.18102
Afu1g05760		-1.01798	0.0121801	0.0320154	4.81366	8.88295e-60	2.0168e-58	3.19345	1.32299e-26	1.15246e-25	4.30582	3.36553e-36	3.23188e-35	2.86401	2.06217e-16	1.09424e-15	-1.52582	1.90894e-14	5.58871e-13	-1.34742	3.37576e-10	7.70785e-09
Afu1g05770	exg12	2.00177	7.89537e-12	4.36994e-10	4.11124	3.9493e-45	5.67696e-44	1.73343	3.31204e-09	9.75748e-09	2.95179	3.33514e-25	2.06605e-24	0.268905	0.346062	0.40968	0.842329	0.00297347	0.0072652	0.537249	0.0601308	0.128005
Afu1g05780		-0.148242	0.707367	0.794902	-0.875777	0.0639261	0.0915229	-0.114159	0.773452	0.811099	-1.49992	0.00202502	0.00344718	-0.294938	0.43974	0.506154	-0.772383	0.161019	0.232599	-0.329022	0.390881	0.533081
Afu1g05790		-0.863354	7.17421e-05	0.000421913	0.342768	0.114843	0.15582	-0.772273	0.000382842	0.000720686	-0.785497	0.000307853	0.00057083	-1.09451	4.92075e-07	1.27637e-06	-1.99162	5.57779e-20	4.41615e-18	-1.18559	5.09342e-08	7.58807e-07
Afu1g05800	mkk2	-0.0723838	0.42113	0.547158	0.597487	3.10043e-11	1.0616e-10	-0.111117	0.217635	0.268744	0.342448	0.000122902	0.000237863	-0.323863	0.000290085	0.000574479	-0.327423	0.000240161	0.000784033	-0.28513	0.00144705	0.00598039
Afu1g05810		0.220702	0.0185964	0.0455662	0.804747	1.21514e-17	5.98294e-17	0.364467	9.6251e-05	0.000193251	0.757421	8.57233e-18	3.82337e-17	0.222275	0.0117327	0.0188298	0.173375	0.0501335	0.0865453	0.078509	0.371567	0.513083
Afu1g05820		-0.363371	1.20218e-07	1.88744e-06	0.0807088	0.244329	0.306517	-0.31398	4.87284e-06	1.10526e-05	-0.0538895	0.435753	0.494791	-0.25779	0.000157005	0.000319305	-0.497969	9.82956e-13	2.15785e-11	-0.30718	6.78348e-06	5.84448e-05
Afu1g05830		-0.385626	6.07658e-05	0.000367749	1.30032	2.79017e-42	3.71197e-41	0.110983	0.246617	0.300339	1.62575	2.47231e-65	6.25555e-64	0.664045	3.42536e-12	1.36397e-11	-0.0602042	0.524018	0.610694	0.167436	0.0781077	0.157385
Afu1g05840		-0.0765347	0.514498	0.631922	-0.343675	0.00426176	0.00733817	-0.607656	3.30691e-07	8.28156e-07	-0.943555	3.96347e-15	1.55623e-14	-1.56405	1.76199e-38	3.0469e-37	-0.676414	3.69599e-08	2.89854e-07	-1.03293	2.7576e-17	1.5072e-15
Afu1g05850		-1.29559	0.0142044	0.0364703	1.74721	3.99505e-05	8.66776e-05	0.153221	0.734855	0.777117	2.07865	2.75219e-05	5.67426e-05	0.978123	0.0557454	0.0796142	-0.964156	0.0120561	0.0250687	-0.47069	0.276297	0.411902
Afu1g05860		-0.0772091	0.919713	0.946223	4.10654	6.42466e-11	2.16079e-10	2.25635	0.000504985	0.000936734	4.08906	2.17864e-12	7.3194e-12	1.98009	0.00106897	0.00198292	-0.0946933	0.805148	0.851536	-0.353469	0.429745	0.568809
Afu1g05870		-0.564405	3.56851e-05	0.000238948	0.012845	0.925146	0.94115	-1.09788	1.91351e-15	8.69742e-15	-0.210815	0.125849	0.163149	-0.982418	1.29709e-12	5.34135e-12	-0.788065	1.10041e-08	9.74631e-08	-0.448942	0.00135	0.00565708
Afu1g05880		-2.25085	0.188747	NA	0.214392	0.894573	0.918307	2.93403	0.0225572	0.0333545	2.55097	0.113831	0.149256	4.16247	0.00374705	0.00646149	0.0857322	0.954793	0.965503	-1.0224	0.248168	NA
Afu1g05890		-2.24545	0.17348	0.278262	4.25173	0.00032692	0.000643856	4.64278	7.18621e-05	0.000146148	4.13677	0.0028361	0.00473669	6.21589	2.22553e-06	5.42706e-06	-2.36042	0.00229608	0.00579589	-0.672342	0.270109	0.40593
Afu1g05900		0.105821	0.334545	0.460854	1.53228	3.80905e-45	5.48384e-44	1.05662	2.18067e-22	1.49776e-21	1.61431	2.83325e-51	4.50506e-50	1.03038	7.18302e-22	5.54921e-21	0.187851	0.0768177	0.12521	0.0795853	0.453132	0.58889
Afu1g05910		0.375603	0.00317498	0.0105161	-0.616177	1.34821e-05	3.07001e-05	0.25254	0.0490409	0.0686144	-0.640006	5.02955e-07	1.19693e-06	0.196694	0.100722	0.13686	0.351773	0.0129969	0.0267185	0.319757	0.00817047	0.0251106
Afu1g05920		0.0129032	0.894313	0.928924	-1.13089	1.59479e-26	1.19429e-25	-0.156778	0.108902	0.143178	-1.44598	1.25846e-44	1.59428e-43	-1.50214	8.97667e-51	2.27752e-49	-0.302183	0.00680651	0.0151598	-1.33246	7.82598e-40	2.07389e-37
Afu1g05930		0.0777192	0.286936	0.410278	0.128651	0.0857564	0.119695	0.294319	5.05833e-05	0.000103897	0.126864	0.0763914	0.103377	0.147751	0.0358989	0.0530317	0.075933	0.301677	0.392228	-0.068849	0.325632	0.465075
Afu1g05940		0.388882	0.0356407	0.0779975	-0.126569	0.52622	0.595113	0.832739	4.91624e-06	1.11456e-05	-0.0232213	0.896026	0.916758	0.688834	4.81529e-05	0.000103746	0.492229	0.0107038	0.0226068	0.244977	0.14098	0.247564
Afu1g05950		0.372672	0.00450903	0.0140927	-0.526904	0.000318944	0.000629349	0.626809	1.47946e-06	3.51992e-06	-0.0484183	0.701885	0.746502	0.580219	1.64633e-06	4.0659e-06	0.851158	2.13809e-09	2.20218e-08	0.326082	0.00656757	0.0209764
Afu1g05960		0.227968	0.119019	0.206471	0.0463117	0.759988	0.80765	0.41116	0.00477033	0.00781671	0.587876	2.89995e-05	5.96697e-05	0.26882	0.054702	0.0782562	0.769532	1.40359e-07	9.58716e-07	0.0856286	0.538895	0.663191
Afu1g05970		0.314437	0.000737283	0.00309383	0.518913	3.93463e-08	1.09458e-07	0.22733	0.0150957	0.0229388	0.283915	0.00171902	0.00294898	0.0831383	0.355176	0.419187	0.07944	0.387355	0.481352	0.170246	0.0594513	0.126923
Afu1g05980		2.24447	1.45982e-17	2.36409e-15	0.602431	0.0265216	0.0406469	0.747213	0.00519004	0.00845374	0.314247	0.211259	0.260015	0.0389962	0.876566	0.899212	1.95629	5.53042e-14	1.53989e-12	1.53626	1.82005e-09	3.52912e-08
Afu1g05990		-0.135223	0.243222	0.362038	-1.63262	1.26464e-44	1.78472e-43	-2.73973	1.28801e-121	1.30005e-119	-1.61911	4.34456e-44	5.39353e-43	-2.40173	1.2509e-94	1.02795e-92	-0.121708	0.297698	0.388385	0.202774	0.0839254	0.166424
Afu1g06000		-0.158934	0.433385	0.558494	-0.0851193	0.688908	0.745161	-1.34317	4.52269e-09	1.3182e-08	-1.50182	2.86664e-10	8.46141e-10	-0.882013	2.12951e-05	4.76153e-05	-1.57564	1.64201e-10	2.16989e-09	0.30222	0.194905	0.319244
Afu1g06010		-2.01795	0.115577	0.201902	2.18372	0.00793748	0.0132116	0.103725	0.910105	0.925453	3.63793	0.00206114	0.00350351	3.03822	0.0102164	0.0165307	-0.563745	0.387804	0.481845	0.916543	0.236237	0.368448
Afu1g06020		-1.32773	4.18025e-14	3.65563e-12	0.510562	0.00358628	0.00623637	-1.0602	1.57493e-09	4.75293e-09	0.665274	0.000154998	0.000297194	-0.433467	0.0138466	0.021912	-1.17301	2.2868e-11	3.70486e-10	-0.700994	6.81738e-05	0.000441942
Afu1g06030		0.108949	0.159717	0.260827	-0.0243212	0.758971	0.807031	0.016463	0.832347	0.861477	0.120278	0.115855	0.151589	0.0177127	0.815389	0.850658	0.253549	0.00120177	0.00326242	0.110199	0.147863	0.257274
Afu1g06040		-0.424999	0.0037244	0.0120007	-0.926532	7.08491e-10	2.23777e-09	-2.18579	1.36777e-45	2.69092e-44	-1.30072	1.00649e-17	4.47189e-17	-2.02632	4.55317e-40	8.33939e-39	-0.799187	2.69817e-07	1.74356e-06	-0.265526	0.0977238	0.188082
Afu1g06050		-0.0947858	0.279603	0.402557	-0.147083	0.0996247	0.137019	-0.648574	3.27924e-13	1.29139e-12	0.166346	0.0559022	0.077734	-0.663742	3.58301e-14	1.63901e-13	0.218644	0.0136784	0.027943	-0.109954	0.216742	0.345185
Afu1g06060		0.0130427	0.834391	0.887978	0.974187	1.03195e-55	2.06079e-54	0.284574	4.56086e-06	1.03652e-05	0.848835	2.45238e-44	3.06778e-43	0.577414	1.48169e-21	1.11589e-20	-0.112309	0.0626644	0.104921	0.305883	3.81298e-07	4.69135e-06
Afu1g06071		-0.240142	0.00949836	0.0260877	1.01916	6.19894e-29	5.17656e-28	-0.231653	0.0124929	0.0191877	1.11454	5.49394e-35	4.9821e-34	0.179101	0.0489446	0.0705415	-0.144757	0.103816	0.161857	0.170613	0.0611168	0.12963
Afu1g06080		-0.353455	0.000439711	0.00198272	-1.26289	4.95362e-31	4.42301e-30	-1.63052	3.5256e-52	8.52571e-51	-1.18217	1.91754e-28	1.35306e-27	-1.50634	3.20157e-46	7.18111e-45	-0.272736	0.017578	0.0347778	-0.229277	0.0405567	0.0933339
Afu1g06090		0.0497819	0.514006	0.631584	-0.266449	0.000938931	0.00175043	-0.169601	0.0281869	0.041	-0.024424	0.745274	0.785719	-0.110954	0.132945	0.175209	0.291807	0.000241997	0.000788896	0.108429	0.147563	0.256803
Afu1g06100		-0.0458942	0.761363	0.834985	-0.63528	7.81261e-05	0.000164994	-0.598819	0.000111806	0.000222987	-0.936161	2.47273e-09	6.90995e-09	-0.10952	0.458867	0.525405	-0.346775	0.0371076	0.0666795	0.443405	0.00349271	0.0124414
Afu1g06110		-0.919679	1.38154e-10	5.44213e-09	0.534973	0.000170732	0.000346766	-0.608725	2.05529e-05	4.38444e-05	0.541621	0.000159272	0.000304948	-0.308258	0.032137	0.047932	-0.913032	1.46437e-10	1.95499e-09	-0.619211	1.59568e-05	0.000123488
Afu1g06130		-0.298923	0.649011	0.749254	-1.94064	0.0501969	0.0731986	1.68798	0.00321209	0.00540255	-1.42828	0.0869413	0.116465	0.725435	0.217903	0.272138	0.21344	0.848415	0.884656	-1.26147	0.0105671	0.0310724
Afu1g06140		-0.000691902	0.999323	0.99963	-0.225978	0.80717	0.84751	2.1366	0.00232375	0.00398124	-0.739645	0.403299	0.462579	1.32737	0.044453	0.064549	-0.514359	0.602556	0.682882	-0.809917	0.114736	0.211235
Afu1g06150		-0.394673	0.0208277	0.0500793	-1.85872	1.2191e-18	6.34558e-18	-1.20081	3.86913e-11	1.31607e-10	-3.1798	2.51516e-33	2.15261e-32	0.250649	0.130971	0.173075	-1.71575	4.15233e-09	4.02202e-08	1.05679	2.4532e-09	4.66374e-08
Afu1g06160		-0.697314	0.0030694	0.0102099	1.20652	2.41551e-08	6.81776e-08	2.09231	4.03882e-24	3.07162e-23	1.23864	3.33459e-08	8.62776e-08	2.37839	7.36912e-29	8.1174e-28	-0.665191	0.00110752	0.00303733	-0.411234	0.0229691	0.0587496
Afu1g06170		-0.196939	8.18343e-06	6.88116e-05	0.378476	1.18487e-17	5.84319e-17	-0.235133	1.08481e-07	2.83442e-07	0.411799	4.06974e-21	2.11837e-20	-0.0982152	0.0244644	0.0371628	-0.163615	0.000184578	0.000619	-0.060021	0.170277	0.287244
Afu1g06180		0.15098	0.0470249	0.0975179	-0.050604	0.518238	0.586944	0.0886414	0.245232	0.298888	0.157158	0.0352915	0.0507695	0.050685	0.493064	0.55932	0.358743	3.18472e-06	1.61903e-05	0.113024	0.127781	0.229267
Afu1g06190	rmtA	0.392971	0.015677	0.039486	-1.90573	6.23594e-27	4.74647e-26	0.113811	0.48567	0.546658	-1.25066	3.01713e-14	1.12248e-13	0.185235	0.2477	0.3051	1.04804	4.93676e-09	4.69199e-08	0.464396	0.00388996	0.0136234
Afu1g06200		0.245111	0.0245801	0.0575049	0.227823	0.0418056	0.0619842	0.364376	0.000815998	0.00148053	0.387926	0.000235929	0.000443849	0.0871332	0.406192	0.471841	0.405214	0.000187498	0.000627637	-0.0321315	0.758955	0.838754
Afu1g06210	agm1	0.0959891	0.170946	0.275054	-0.426916	4.798e-09	1.42619e-08	0.00147598	0.983266	0.985814	-0.111909	0.107948	0.142104	0.174871	0.010637	0.0171723	0.410996	1.4082e-08	1.22578e-07	0.269384	8.86966e-05	0.000553304
Afu1g06220		0.0607879	0.704476	0.792569	-2.36622	3.035e-32	2.83247e-31	0.74799	2.2418e-06	5.22918e-06	-1.84397	5.56289e-26	3.55765e-25	0.948032	8.14859e-10	2.68898e-09	0.583042	0.00597592	0.0135048	0.260829	0.0864266	0.170264
Afu1g06230		0.113962	0.452762	0.577509	-2.88288	5.71146e-45	8.15948e-44	-0.115914	0.44871	0.510002	-2.32	2.18679e-41	2.50698e-40	-0.0464121	0.754406	0.797883	0.676845	0.00213405	0.00542297	0.183464	0.220097	0.34875
Afu1g06240		-0.0311069	0.611702	0.718803	-0.850633	3.43658e-38	4.00403e-37	-0.829117	4.68774e-39	7.25506e-38	-0.793828	1.5339e-36	1.48838e-35	-0.730812	7.83437e-33	1.05895e-31	0.025699	0.702677	0.769345	0.067198	0.289049	0.426118
Afu1g06250		-0.0608644	0.615185	0.721539	-0.175106	0.158255	0.208005	0.228232	0.0581092	0.0803816	-0.15705	0.19404	0.240987	0.188453	0.111877	0.14989	-0.0428085	0.729829	0.792687	-0.100643	0.393281	0.535282
Afu1g06260		0.612989	1.57162e-05	0.000119615	0.638079	1.45668e-05	3.30322e-05	1.10767	1.96522e-15	8.92808e-15	0.816594	1.74648e-10	5.21975e-10	0.814793	9.77219e-11	3.46221e-10	0.791505	3.25339e-09	3.2198e-08	0.320109	0.00930895	0.0279652
Afu1g06270		-0.401187	0.0631647	0.123574	-1.24897	1.82973e-06	4.49613e-06	-0.558269	0.0114384	0.0176822	-0.876224	0.000300157	0.00055734	-0.402877	0.0626729	0.0887437	-0.0284426	0.920219	0.938883	-0.245794	0.266574	0.401583
Afu1g06280		0.174866	0.154068	0.254164	-0.81906	1.09418e-09	3.40843e-09	0.120968	0.326087	0.384221	-0.35436	0.00374369	0.00615617	-0.0780177	0.511346	0.577098	0.639567	1.80643e-06	9.7438e-06	-0.0241191	0.839791	0.896262
Afu1g06290		0.194722	0.0957865	0.173571	-1.3537	5.65389e-23	3.62083e-22	0.0833839	0.478699	0.539662	-1.12395	3.58501e-20	1.79657e-19	0.177971	0.11137	0.149384	0.424464	0.00273541	0.00675506	0.289309	0.0102057	0.0302422
Afu1g06300		0.106901	0.133405	0.226971	0.259721	0.0003037	0.000600545	-0.363623	4.32674e-07	1.07803e-06	0.00430551	0.951452	0.962648	-0.623256	1.41004e-18	8.71749e-18	-0.148515	0.0375104	0.0672572	-0.152731	0.0328523	0.0788826
Afu1g06310		0.448845	5.07776e-06	4.65462e-05	0.468415	2.86699e-06	6.92223e-06	0.289568	0.00341522	0.0057214	0.144298	0.132617	0.171015	-0.0643713	0.499616	0.565922	0.124728	0.201647	0.28082	0.0949061	0.322239	0.46173
Afu1g06320		-0.343274	6.54157e-05	0.000390751	0.391104	5.21706e-06	1.23838e-05	-0.220483	0.0102433	0.0159596	0.406574	1.95172e-06	4.42257e-06	0.245144	0.00391224	0.00672511	-0.327804	0.00012172	0.000423972	0.122354	0.149342	0.259332
Afu1g06330		-0.0796723	0.592038	0.702302	-1.79504	1.01952e-32	9.68025e-32	-0.633865	2.08016e-05	4.43341e-05	-2.42576	3.63015e-58	7.21833e-57	-2.70144	4.23419e-72	1.97581e-70	-0.710387	3.36116e-06	1.69736e-05	-2.14725	4.54031e-46	1.65438e-43
Afu1g06340		-0.220236	0.0571262	0.113797	-2.15983	2.06841e-76	6.76313e-75	-3.16179	1.68631e-160	4.47403e-158	-2.25129	3.92598e-83	1.53826e-81	-2.66905	3.36768e-116	5.1266e-114	-0.311698	0.00799482	0.0175151	0.272507	0.0207348	0.0541757
Afu1g06350		-0.84955	2.77528e-06	2.83196e-05	1.33298	1.0678e-13	4.30553e-13	2.61538	1.48018e-48	3.16703e-47	2.88235	5.79194e-58	1.13949e-56	2.40402	7.23326e-41	1.35968e-39	0.699825	8.18038e-05	0.000297691	-1.06092	2.00438e-09	3.84211e-08
Afu1g06360		0.12874	0.503797	0.622098	-1.79904	7.58603e-14	3.08964e-13	-0.458898	0.0209389	0.0311202	-2.22223	2.65486e-22	1.45876e-21	-1.83445	5.38095e-19	3.44366e-18	-0.294458	0.276274	0.365197	-1.24681	3.93577e-09	7.23074e-08
Afu1g06370		-0.159863	0.0790767	0.148811	-0.587639	2.32539e-09	7.07986e-09	-0.301573	0.00105986	0.00189704	-0.756716	2.33087e-15	9.27353e-15	-0.17018	0.0555385	0.0793431	-0.32894	0.00133696	0.00358347	-0.0284701	0.751701	0.833688
Afu1g06380		0.0456861	0.71769	0.803303	0.0399969	0.767595	0.814151	1.13609	6.36024e-22	4.24595e-21	0.316896	0.00755444	0.0119466	1.06857	1.7949e-22	1.44307e-21	0.322586	0.0118284	0.0246449	-0.0218261	0.827001	0.887238
Afu1g06390	tef1	-0.117275	0.135814	0.230085	-1.25152	6.80023e-57	1.42544e-55	-0.926571	4.99841e-32	5.72321e-31	-0.841072	1.10052e-26	7.21202e-26	-0.355164	6.25026e-06	1.46603e-05	0.293176	0.000197586	0.000656577	0.454133	7.74282e-09	1.34614e-07
Afu1g06400	schA	-0.459169	4.63666e-05	0.000296617	-0.189042	0.0950654	0.131248	-0.824224	3.48606e-13	1.3682e-12	0.130302	0.248053	0.300472	-0.211575	0.0602728	0.0856062	-0.139825	0.217269	0.299007	0.153479	0.175127	0.293838
Afu1g06410		-0.222037	0.0434852	0.091413	0.29672	0.00722926	0.0120826	-0.539871	1.27114e-06	3.04144e-06	0.352936	0.00116449	0.0020326	-0.487766	8.76004e-06	2.02756e-05	-0.165821	0.128816	0.193607	-0.169932	0.12645	0.22758
Afu1g06420		-0.169934	0.0281893	0.0646725	1.77891	2.30644e-126	1.81505e-124	1.05162	3.98953e-45	7.70203e-44	1.93418	4.91629e-155	6.00694e-153	0.732387	3.40323e-23	2.87294e-22	-0.0146673	0.833293	0.873791	-0.489167	5.06325e-12	1.50095e-10
Afu1g06430		-0.207553	0.136824	0.231571	-0.0714262	0.621525	0.683177	-0.151549	0.277794	0.33412	-0.0519148	0.709822	0.75339	-0.0487272	0.718758	0.766026	-0.188042	0.193724	0.271655	-0.104731	0.439367	0.577453
Afu1g06440		-0.277306	0.0372494	0.08071	1.24841	1.28331e-21	7.76339e-21	0.132351	0.315991	0.373652	1.19765	3.02785e-20	1.52642e-19	0.263375	0.0440115	0.0639579	-0.328067	0.010049	0.0214091	-0.146282	0.259076	0.392724
Afu1g06450		-0.69922	7.88131e-06	6.67849e-05	1.8559	3.39137e-36	3.67042e-35	0.709324	2.01495e-06	4.72734e-06	1.96444	4.83319e-39	5.09433e-38	1.06946	1.55901e-12	6.3747e-12	-0.590673	2.85867e-05	0.00011646	-0.339082	0.0183855	0.0490634
Afu1g06460		0.185418	0.208441	0.321371	0.343445	0.0238559	0.036806	0.474818	0.00112783	0.00201249	0.427761	0.00218834	0.00370617	0.506845	0.000200787	0.000403486	0.269733	0.0619131	0.103873	0.217445	0.106171	0.199557
Afu1g06470		0.807295	0.000568853	0.00248111	0.969447	4.6225e-05	9.95697e-05	0.390892	0.100287	0.132678	0.066891	0.763969	0.802422	0.0956551	0.663152	0.717384	-0.0952609	0.674268	0.74523	0.512059	0.0219141	0.0566476
Afu1g06480		-0.53464	0.0582702	0.115654	5.18498	7.07063e-102	4.02809e-100	5.37007	1.19425e-109	9.24151e-108	5.66054	3.87218e-117	2.80915e-115	4.74646	9.74514e-83	5.99294e-81	-0.0590803	0.765856	0.822368	-1.15825	4.97784e-09	9.05014e-08
Afu1g06490		0.391635	3.10095e-05	0.00021319	-0.404444	8.7543e-05	0.000184211	-0.0489913	0.610978	0.666769	-0.342884	0.000199863	0.000378374	-0.2413	0.00698138	0.0115888	0.453195	7.9245e-06	3.63123e-05	0.199326	0.0300193	0.073125
Afu1g06500		0.391865	0.00349482	0.0113783	0.126116	0.366575	0.43714	-0.211341	0.125208	0.162665	-0.436347	0.00100796	0.00177305	-0.298293	0.0209978	0.0322451	-0.170597	0.21723	0.299007	0.304913	0.0219077	0.0566476
Afu1g06510		0.152446	0.337733	0.464237	-0.653527	0.000176545	0.00035787	-0.091431	0.570595	0.628684	-0.647838	5.94135e-05	0.000118725	-0.214668	0.162735	0.209999	0.158135	0.369961	0.463852	0.0292085	0.851513	0.904358
Afu1g06520		0.0906616	0.315727	0.441765	-1.46197	6.97076e-48	1.09899e-46	-1.13294	4.56742e-33	5.41674e-32	-1.38673	1.17245e-48	1.70917e-47	-0.995036	5.55352e-28	5.88027e-27	0.165907	0.111963	0.172491	0.22857	0.0160506	0.0436587
Afu1g06530		-0.0804795	0.342432	0.469294	-0.845935	6.96075e-20	3.87283e-19	0.208426	0.0131594	0.0201482	-0.260707	0.00219447	0.00371519	0.225796	0.00580508	0.00974438	0.504749	5.71304e-08	4.24284e-07	-0.0631095	0.436567	0.575147
Afu1g06540		0.182741	0.195439	0.30569	-1.11723	2.48218e-09	7.53006e-09	0.851559	2.6118e-10	8.32585e-10	-0.766675	2.22807e-07	5.42188e-07	0.873188	2.7731e-13	1.20107e-12	0.533294	0.00562585	0.012793	0.204371	0.0677599	0.140517
Afu1g06550		0.276226	0.0499934	0.102269	0.263678	0.078512	0.110264	0.314207	0.0262289	0.0383683	0.502625	8.26195e-05	0.000162854	0.62109	4.28117e-07	1.11954e-06	0.515173	0.000178805	0.000601857	0.583109	2.26726e-06	2.31086e-05
Afu1g06560		0.406555	0.359364	0.485875	1.72548	4.24626e-05	9.18061e-05	3.13748	9.94839e-16	4.60522e-15	1.35023	0.000165703	0.000316674	2.59594	1.0436e-14	4.97225e-14	0.0313051	0.924612	0.94285	-0.134992	0.606488	0.722733
Afu1g06570		-0.232311	0.0200911	0.048629	-0.4673	5.40946e-06	1.28307e-05	-0.39738	7.68991e-05	0.00015588	-0.285293	0.00459035	0.00747169	-0.103489	0.29565	0.357021	-0.0503032	0.626756	0.703878	0.0615797	0.536118	0.661002
Afu1g06580	hel10	-0.301289	0.0111837	0.029894	0.159794	0.178539	0.231778	-1.02311	7.46205e-18	3.91705e-17	-0.525101	9.9227e-06	2.1275e-05	-1.19147	1.18812e-23	1.02632e-22	-0.986185	1.06256e-16	4.81323e-15	-0.469652	7.8745e-05	0.000501402
Afu1g06590		-0.67109	0.0004807	0.00213387	0.220936	0.249625	0.312318	-1.49243	1.41563e-14	6.10853e-14	-0.747496	0.00011922	0.000231026	-1.49962	1.42764e-14	6.68536e-14	-1.63952	2.84444e-17	1.37759e-15	-0.67828	0.000561128	0.00268017
Afu1g06600		0.227312	0.0454809	0.0949237	-2.62154	1.33126e-72	3.94955e-71	-0.46194	6.87085e-05	0.000139918	-2.48045	7.37488e-83	2.8654e-81	-0.418475	0.000182677	0.00036885	0.368402	0.0192975	0.0376524	0.270777	0.0178095	0.0477478
Afu1g06610		-0.167621	0.0361471	0.0788098	-0.0657477	0.416466	0.487189	-0.452978	1.85647e-08	5.15025e-08	-0.205121	0.0105235	0.0163686	-0.477538	2.17269e-09	6.99084e-09	-0.306994	0.00015335	0.000525498	-0.192181	0.0167398	0.045182
Afu1g06620		-0.232626	0.00813499	0.0229486	-0.213932	0.0156735	0.0248624	-0.588001	2.72733e-11	9.38695e-11	-0.0872924	0.320974	0.37786	-0.263724	0.00263113	0.00463091	-0.105987	0.231525	0.315225	0.0916513	0.297967	0.43534
Afu1g06630		0.0752524	0.343054	0.469824	-0.489552	1.97652e-08	5.594e-08	-0.22311	0.00597341	0.00964344	-0.317358	6.2445e-05	0.000124461	-0.0680275	0.368989	0.432849	0.247447	0.00450475	0.0105061	0.230335	0.0029925	0.0109495
Afu1g06640		2.06719	0.0765459	0.144796	4.84402	1.12385e-05	2.57682e-05	4.75974	1.43343e-05	3.10711e-05	2.11747	0.00048118	0.000875095	1.99303	0.000842242	0.00158161	-0.659353	0.161769	0.233424	-0.699516	0.115546	0.212146
Afu1g06650		0.642179	0.00656705	0.0193103	1.12994	2.16126e-06	5.28284e-06	1.7147	4.39435e-14	1.83233e-13	0.649735	0.00208523	0.00354253	1.26027	5.83834e-10	1.95158e-09	0.161974	0.448265	0.540733	0.187751	0.330104	0.469391
Afu1g06660		0.0165031	0.825759	0.88258	-0.111468	0.150203	0.198575	-0.465975	1.16684e-09	3.55721e-09	-0.0455443	0.539785	0.597075	-0.32939	7.79162e-06	1.81018e-05	0.0824273	0.283213	0.373021	0.153087	0.0421003	0.0961021
Afu1g06670		-1.94986	7.09918e-08	1.20082e-06	-0.0892692	0.798914	0.841102	-0.847396	0.0159121	0.0241004	0.0729079	0.84601	0.872797	0.543438	0.137014	0.179908	-1.78769	9.30243e-07	5.37428e-06	-0.559028	0.115523	0.212146
Afu1g06680		-0.168313	0.0100132	0.027177	0.107264	0.10691	0.146039	0.107882	0.096063	0.127598	0.128676	0.0467706	0.0659447	0.419891	2.65401e-11	9.90164e-11	-0.146901	0.025809	0.0486323	0.143696	0.0213968	0.0555731
Afu1g06690		-0.149223	0.155449	0.255896	0.224711	0.0358293	0.0536717	0.369594	0.000312134	0.000593585	0.353799	0.000522708	0.000946172	0.699502	1.06862e-12	4.43595e-12	-0.0201348	0.846587	0.883363	0.180685	0.0585485	0.125369
Afu1g06700	casA	0.394625	9.63506e-05	0.00054116	-0.0672551	0.514144	0.582852	0.0608296	0.549787	0.609445	-0.152498	0.128709	0.166508	-0.136777	0.170376	0.218796	0.309382	0.00248934	0.00621142	0.197018	0.0494608	0.109309
Afu1g06710		-0.0798819	0.237407	0.355257	-1.54462	1.51846e-100	8.49421e-99	-0.691676	5.84898e-24	4.39431e-23	-1.01884	3.13013e-49	4.68058e-48	-0.347557	2.3179e-07	6.21363e-07	0.445899	1.62903e-09	1.72871e-08	0.264237	0.000104816	0.000635653
Afu1g06720		0.28132	0.00675371	0.0197319	1.87027	1.34327e-78	4.67175e-77	1.36224	9.07971e-43	1.60905e-41	1.7266	4.78001e-78	1.66244e-76	1.14801	2.10962e-35	3.18019e-34	0.137647	0.115934	0.177558	0.0670918	0.44265	0.580355
Afu1g06730		0.231058	0.200816	0.312313	-1.41532	4.24029e-10	1.362e-09	-1.70737	3.7079e-15	1.65536e-14	-1.42419	6.70045e-13	2.30617e-12	-1.20806	4.69494e-11	1.70985e-10	0.222189	0.356326	0.449803	0.730366	0.000880136	0.00395315
Afu1g06740		-0.370296	0.0470691	0.0975421	0.465732	0.0121654	0.0196637	-0.908551	1.67672e-06	3.96487e-06	0.708287	0.000121812	0.000235902	-0.605909	0.00122398	0.00224933	-0.12774	0.486559	0.576613	-0.0676538	0.722654	0.812394
Afu1g06762		-0.143793	0.194112	0.304159	1.10214	4.81921e-24	3.257e-23	0.446693	4.25477e-05	8.80709e-05	0.887843	1.59534e-16	6.70636e-16	0.244403	0.0235159	0.0358099	-0.358094	0.000714268	0.00205544	-0.346083	0.0011259	0.00482646
Afu1g06770		-0.263203	0.0154375	0.0389981	-0.993862	8.26871e-20	4.57861e-19	-2.5602	2.41379e-120	2.35942e-118	-1.10881	2.63847e-24	1.57968e-23	-2.2301	1.67093e-92	1.30389e-90	-0.378147	0.000548963	0.00162652	0.0668981	0.544523	0.668395
Afu1g06780		-0.650126	2.65145e-05	0.000186991	0.51398	0.000886297	0.00165697	-1.3815	5.08493e-19	2.86174e-18	0.47647	0.00207256	0.00352164	-0.973533	3.37677e-10	1.15622e-09	-0.687636	8.66365e-06	3.93037e-05	-0.242159	0.118968	0.217016
Afu1g06790		0.101396	0.317825	0.443566	-1.78908	7.448e-63	1.82486e-61	-0.678886	3.37741e-11	1.15431e-10	-1.07895	6.71997e-26	4.27995e-25	-0.22321	0.0269826	0.0407415	0.811528	5.39006e-14	1.50541e-12	0.557073	4.4845e-08	6.76302e-07
Afu1g06800		0.516113	0.238998	0.356967	2.36541	5.13763e-09	1.52227e-08	2.50701	1.94661e-10	6.24609e-10	1.13555	0.00119869	0.00208876	1.35378	5.56959e-05	0.000119224	-0.713746	0.0203633	0.0393982	-0.637111	0.0206802	0.0540815
Afu1g06810		-0.140507	0.419006	0.544945	-1.53413	3.69614e-18	1.87657e-17	-1.28908	1.7584e-13	7.05029e-13	-1.46996	5.35338e-17	2.30252e-16	-0.963115	3.17813e-08	9.25146e-08	-0.076333	0.668283	0.740143	0.185457	0.289968	0.42697
Afu1g06820		-0.315503	0.000278099	0.00133555	0.610751	1.58346e-12	5.94583e-12	-0.172956	0.0460018	0.0646644	0.751424	2.21551e-18	1.0205e-17	0.0823211	0.338866	0.401982	-0.17483	0.040969	0.0724315	-0.0602264	0.483491	0.615222
Afu1g06830	rpp1	-0.105641	0.427879	0.553193	-1.93686	3.26209e-47	5.08251e-46	-2.8837	6.16896e-102	4.03415e-100	-1.83472	8.52843e-43	1.01532e-41	-2.48213	9.59794e-77	5.18177e-75	-0.00349966	0.979281	0.983928	0.295928	0.0285456	0.0702395
Afu1g06840	gprJ	0.206641	0.1219	0.21055	-0.766585	9.05626e-07	2.2692e-06	-0.154288	0.262274	0.317409	-0.60543	7.74011e-06	1.67384e-05	-0.548189	2.11799e-05	4.73919e-05	0.367797	0.0196277	0.0382022	-0.187259	0.159474	0.273327
Afu1g06850		-0.188108	0.116501	0.203071	0.820458	5.61795e-12	2.02595e-11	0.362169	0.00230885	0.00395863	0.876446	1.07799e-13	3.87691e-13	0.354097	0.00268059	0.00471172	-0.13212	0.25956	0.346371	-0.196181	0.0934117	0.181168
Afu1g06860	ptcF	0.0646712	0.37087	0.497737	0.0813101	0.269654	0.33418	-0.038648	0.594378	0.651102	0.116358	0.103036	0.13614	-0.232185	0.00108972	0.00202019	0.0997189	0.17063	0.243796	-0.128866	0.0710912	0.14604
Afu1g06880		0.396092	0.0332568	0.0738899	-2.48508	5.25946e-21	3.09306e-20	-0.555588	0.00439783	0.00724983	-2.48282	4.30639e-29	3.14627e-28	-0.691581	0.000140191	0.000287249	0.39835	0.170332	0.243503	0.260099	0.172939	0.290781
Afu1g06890		0.557401	4.16916e-08	7.69183e-07	-0.726183	4.90292e-10	1.56671e-09	0.245677	0.0174599	0.0262733	-0.656362	6.53094e-11	2.00418e-10	-0.528322	4.88821e-08	1.40228e-07	0.627222	5.93456e-08	4.38589e-07	-0.216599	0.0281025	0.0693297
Afu1g06900	crzA	0.185989	0.0888381	0.163109	-0.0624961	0.583195	0.649347	-0.101686	0.358709	0.418201	0.249391	0.0188969	0.0283164	0.192589	0.0662099	0.0932825	0.497876	7.2101e-06	3.34427e-05	0.480263	6.35087e-06	5.5594e-05
Afu1g06910		0.653472	0.0466759	0.0968631	5.07377	9.94545e-66	2.62368e-64	3.22206	6.78631e-27	5.96758e-26	3.12921	4.40525e-34	3.87012e-33	1.64904	3.10381e-10	1.06472e-09	-1.29108	1.73249e-09	1.82151e-08	-0.91955	4.4953e-05	0.00030545
Afu1g06920		-0.166333	0.0675077	0.130667	2.93493	6.32615e-240	1.54591e-237	1.78629	1.15172e-89	6.40409e-88	2.90269	1.49644e-237	4.08705e-235	1.85191	1.69536e-97	1.4852e-95	-0.198568	0.0207622	0.0400508	-0.100723	0.243191	0.376608
Afu1g06930		0.232985	0.28292	0.406314	2.51295	3.77093e-32	3.51222e-31	2.60538	1.15302e-34	1.49747e-33	2.376	6.06053e-30	4.62813e-29	1.21576	6.76079e-09	2.08479e-08	0.0960291	0.639131	0.714195	-1.15663	1.61144e-08	2.63423e-07
Afu1g06940		-0.47224	0.00684655	0.0199311	-0.474753	0.00670944	0.0112645	-1.64198	9.50924e-21	5.99883e-20	-0.814486	3.44726e-06	7.64904e-06	-1.31815	5.74859e-14	2.59511e-13	-0.811973	3.93218e-06	1.94685e-05	-0.148412	0.400619	0.54157
Afu1g06950		-0.487102	6.73354e-05	0.000401396	-0.506125	4.72671e-05	0.000101744	-0.988871	1.50031e-15	6.87317e-15	-0.42206	0.00067364	0.00120552	-0.378935	0.00196668	0.00352016	-0.403037	0.00141415	0.00376546	0.122834	0.32255	0.462031
Afu1g06960		-0.523075	2.14104e-09	5.77882e-08	-1.31759	2.44378e-50	4.14105e-49	-1.50763	7.18437e-66	2.44374e-64	-1.24195	5.75107e-45	7.35599e-44	-0.794848	1.14307e-19	7.65286e-19	-0.447439	5.26263e-07	3.18592e-06	0.189702	0.0314264	0.0760653
Afu1g06970		0.200134	0.205468	0.31774	-0.203428	0.241493	0.30341	0.479231	0.00213278	0.00367849	-0.0501324	0.74218	0.782724	0.0131346	0.928508	0.941897	0.35343	0.035986	0.064856	-0.265962	0.065135	0.136433
Afu1g06980		-0.0796313	0.356745	0.483155	-1.09381	1.70369e-32	1.60777e-31	-0.744055	3.22823e-17	1.63632e-16	-0.818934	1.69778e-20	8.6529e-20	-0.633424	2.0797e-13	9.05394e-13	0.195242	0.0375572	0.067328	0.0310005	0.724723	0.813882
Afu1g07000		0.376244	0.00108998	0.00428593	1.24823	7.60404e-28	6.02484e-27	1.17316	1.19974e-25	9.96491e-25	1.0373	1.08772e-22	6.07737e-22	0.75075	9.28023e-13	3.87657e-12	0.165309	0.114162	0.175404	-0.0461692	0.64983	0.755687
Afu1g07010	cds1	0.218648	0.0133443	0.0346073	-0.889622	1.02012e-20	5.90945e-20	-0.433287	1.59352e-06	3.77968e-06	-0.76981	7.11861e-18	3.18878e-17	-0.668721	2.02797e-14	9.41117e-14	0.33846	0.000437501	0.00132649	-0.0167863	0.851011	0.903934
Afu1g07020		0.321522	0.0100694	0.0272792	-0.219791	0.113846	0.154513	0.299323	0.0172781	0.0260377	-0.106089	0.375006	0.434256	0.143639	0.206107	0.258986	0.435224	0.00118409	0.00322114	0.165837	0.147424	0.256612
Afu1g07030		-1.10143	0.00141668	0.00533874	0.852509	0.00732188	0.0122264	-1.62397	9.75359e-06	2.1488e-05	0.869202	0.0116707	0.0180353	-1.02459	0.00770369	0.012695	-1.08474	0.000630662	0.00183867	-0.502051	0.214443	0.342658
Afu1g07040		-1.09933	4.3203e-09	1.07946e-07	0.512415	0.00589784	0.00997947	-0.942864	4.65911e-07	1.15835e-06	0.44652	0.0173477	0.0261129	-0.958531	4.06869e-07	1.06578e-06	-1.16522	4.20066e-10	5.07255e-09	-1.115	3.69551e-09	6.86142e-08
Afu1g07050		0.312313	0.0133126	0.0345353	2.23333	1.29506e-72	3.85446e-71	1.21648	1.46236e-22	1.01566e-21	1.86444	1.61201e-53	2.78755e-52	0.809699	2.75113e-11	1.02516e-10	-0.0565742	0.633663	0.709569	-0.094471	0.430433	0.569461
Afu1g07070	phoB	-0.283348	0.000913612	0.00371434	0.0571906	0.508906	0.577714	-0.322553	0.00017042	0.000332882	0.605806	4.86654e-13	1.68685e-12	0.18912	0.0236323	0.0359753	0.265267	0.00179319	0.00464232	0.228325	0.00651755	0.02087
Afu1g07080		0.0161048	0.911527	0.94043	0.799932	2.59622e-08	7.31003e-08	0.148796	0.302615	0.359898	0.649817	1.54531e-06	3.53268e-06	-0.0755078	0.581348	0.643739	-0.13401	0.316906	0.408586	-0.208199	0.126642	0.227878
Afu1g07090		0.377912	9.64046e-06	7.90862e-05	0.151495	0.0799239	0.112043	0.0143703	0.86707	0.890468	0.0244599	0.772437	0.809669	-0.266798	0.0015661	0.00283595	0.250877	0.00341912	0.00821834	0.0967439	0.254096	0.387729
Afu1g07100		-0.205548	0.0243187	0.0570764	0.665568	1.41486e-13	5.66064e-13	-0.00845538	0.925568	0.937415	0.479309	5.10444e-08	1.30363e-07	0.217378	0.0122129	0.0195296	-0.391807	6.16245e-06	2.91324e-05	0.0202855	0.8134	0.878279
Afu1g07110		0.0897193	0.403108	0.529545	1.72617	4.85325e-60	1.11003e-58	0.265212	0.0132343	0.0202527	0.763291	3.19478e-13	1.11865e-12	-0.487299	4.47689e-06	1.06242e-05	-0.873162	2.35582e-17	1.17108e-15	-0.662792	3.9639e-10	8.91114e-09
Afu1g07130		-0.00477736	0.954124	0.969534	0.0539015	0.524558	0.593451	0.0620542	0.454874	0.516377	-0.0734124	0.373804	0.433072	-0.224758	0.00593729	0.00994654	-0.132091	0.116775	0.178634	-0.291589	0.000357543	0.00182849
Afu1g07140	erg4	0.34923	0.0290533	0.066268	-1.36589	2.34308e-15	1.02971e-14	-0.240074	0.137763	0.177355	-1.32384	5.07527e-16	2.07616e-15	-0.515385	0.00112387	0.00207934	0.391286	0.0257275	0.0484886	0.0739198	0.64407	0.751587
Afu1g07150		-0.0766719	0.250872	0.370587	0.585805	1.71638e-18	8.85953e-18	-0.25393	0.000173235	0.000338097	0.769983	2.37964e-33	2.04227e-32	0.0536364	0.40514	0.470855	0.107506	0.0928789	0.147255	0.230894	0.000407079	0.00203191
Afu1g07160		0.245337	0.015109	0.0383535	-0.176811	0.090651	0.125827	0.368298	0.000259884	0.000498407	-0.135801	0.173806	0.218132	0.252707	0.00993056	0.0160878	0.286347	0.00562414	0.0127924	0.129746	0.184982	0.306841
Afu1g07170		0.271647	0.00455232	0.0142077	-0.177027	0.0795276	0.111582	0.367737	0.000120744	0.000239733	0.122613	0.187621	0.233796	-0.0439214	0.63311	0.690598	0.571288	6.43076e-09	5.96861e-08	-0.140012	0.127664	0.229103
Afu1g07180		0.00130938	0.985944	0.991242	-0.460361	8.77278e-09	2.55453e-08	-0.122812	0.101724	0.134483	-0.104638	0.155369	0.197583	0.0141265	0.843329	0.874283	0.357033	6.89591e-06	3.22482e-05	0.138248	0.0556111	0.120257
Afu1g07190		1.18226	0.186533	0.29456	0.531579	0.596565	0.661378	0.95818	0.294053	0.351019	-1.16924	0.17113	0.21521	0.115021	0.868579	0.893005	-0.518567	0.592208	0.673081	0.339097	0.636896	0.746402
Afu1g07195		0.0192839	0.862888	0.906748	-0.847604	1.12104e-10	3.72184e-10	0.545954	4.87704e-07	1.21036e-06	-0.327875	0.00347589	0.0057351	0.704657	3.58961e-12	1.42693e-11	0.539013	4.36595e-05	0.000169808	0.177987	0.0689923	0.142599
Afu1g07200		-0.748773	5.38652e-17	7.98392e-15	0.66976	3.75564e-14	1.55483e-13	-0.875896	1.55426e-22	1.07789e-21	0.809083	1.02431e-19	5.03532e-19	-0.312464	0.000497219	0.000959712	-0.60945	4.72188e-12	8.80999e-11	-0.185341	0.0395283	0.0914243
Afu1g07210		-0.793315	1.12564e-12	7.40132e-11	1.25907	6.68356e-33	6.38514e-32	0.0624706	0.560742	0.619444	1.69903	2.46968e-56	4.63301e-55	0.915555	2.46615e-17	1.40323e-16	-0.35335	0.00047143	0.00141803	0.0597698	0.564889	0.686582
Afu1g07220		-1.86488	5.55063e-20	1.18391e-17	0.819521	5.61798e-05	0.000120176	-0.836411	3.9716e-05	8.24693e-05	0.720448	0.000409657	0.000750289	-0.224307	0.271451	0.330626	-1.96396	5.01893e-22	5.31364e-20	-1.25278	7.83842e-10	1.65572e-08
Afu1g07230		0.347742	0.119099	0.206552	-2.32079	4.72764e-12	1.71153e-11	-0.644822	0.0071368	0.0113616	-1.96495	4.80261e-14	1.76134e-13	-0.274222	0.194102	0.245597	0.703574	0.0517918	0.0889576	0.718342	0.0016762	0.00673639
Afu1g07240		-0.186356	0.0711554	0.13637	0.23406	0.0243891	0.0375709	-0.663358	2.73172e-10	8.69915e-10	0.491502	1.37683e-06	3.15764e-06	-0.211258	0.038749	0.0569701	0.071086	0.488047	0.578	0.265744	0.010635	0.0312276
Afu1g07250		-0.376643	8.10494e-05	0.000466607	0.911457	5.99138e-22	3.66992e-21	0.403689	1.95854e-05	4.19346e-05	1.21233	6.60788e-38	6.72078e-37	0.457491	1.26055e-06	3.14409e-06	-0.0757752	0.416539	0.509551	-0.322841	0.000545822	0.00262264
Afu1g07260		0.0518971	0.428532	0.553711	-0.0233905	0.733444	0.784757	-0.518316	2.99606e-14	1.26461e-13	0.0024761	0.969264	0.975145	-0.194068	0.0021263	0.00379198	0.0777637	0.248994	0.334478	0.376145	1.16281e-08	1.95178e-07
Afu1g07270		-0.253106	0.0969447	0.175343	1.07414	4.94068e-13	1.91562e-12	0.471744	0.00150864	0.00265377	1.41025	2.8791e-22	1.5801e-21	0.607789	3.24649e-05	7.13199e-05	0.0830049	0.556808	0.641739	-0.11706	0.410663	0.55013
Afu1g07280		-0.172751	0.0750663	0.142677	1.22927	1.18119e-37	1.33982e-36	0.871074	7.91808e-20	4.70725e-19	1.39038	1.17172e-48	1.70917e-47	0.619862	7.06216e-11	2.52811e-10	-0.0116435	0.901017	0.925201	-0.423963	5.8765e-06	5.20142e-05
Afu1g07300		-0.368106	0.001464	0.0054853	-0.0403422	0.729648	0.781669	-1.24848	1.36469e-25	1.12845e-24	-0.460274	9.14361e-05	0.000179243	-1.23809	1.98343e-25	1.87367e-24	-0.788038	3.12551e-11	4.83976e-10	-0.35772	0.00347488	0.0123984
Afu1g07310		-0.180675	0.122368	0.211109	1.46296	3.74108e-38	4.33703e-37	0.875625	1.06869e-14	4.65034e-14	0.98044	2.95169e-18	1.35021e-17	0.642346	9.81284e-09	2.97979e-08	-0.6632	1.05551e-09	1.16348e-08	-0.413954	0.000129841	0.000764107
Afu1g07320		0.68721	0.00056634	0.00247385	-2.54849	2.50019e-31	2.25844e-30	-1.21572	2.36457e-09	7.04667e-09	-3.44634	9.50776e-59	1.92351e-57	-2.15707	8.2803e-27	8.29459e-26	-0.210646	0.363119	0.456657	-0.254132	0.21614	0.344539
Afu1g07330	ilv3C	-0.124836	0.739478	0.820235	-1.59771	0.00160951	0.00292084	-0.636721	0.109501	0.143843	-2.78801	3.25705e-06	7.25124e-06	-0.639716	0.087949	0.12101	-1.31513	0.0562471	0.095618	-0.127831	0.747695	0.830614
Afu1g07340		0.497908	0.000502448	0.00222364	-0.671541	0.000105427	0.000219506	0.99495	1.07253e-12	4.07008e-12	-0.859109	3.0331e-09	8.43023e-09	0.335853	0.00760734	0.0125451	0.31034	0.0755839	0.12342	-0.161189	0.186356	0.308652
Afu1g07350		-0.113485	0.476533	0.59935	-0.829087	2.7419e-07	7.1742e-07	-1.77371	7.33569e-28	6.83928e-27	-0.802972	5.40267e-07	1.28343e-06	-1.59248	3.73811e-23	3.14136e-22	-0.0873708	0.589877	0.670847	0.0677515	0.678339	0.777977
Afu1g07360		-0.0897176	0.519984	0.636613	-0.837654	4.0358e-08	1.12104e-07	-0.376769	0.00786946	0.0124682	-0.589946	3.64022e-05	7.4211e-05	-0.468409	0.000687434	0.00130756	0.15799	0.310344	0.401262	-0.181358	0.196239	0.320949
Afu1g07370		-0.46885	0.368233	0.495339	0.513166	0.309725	0.377541	-0.970419	0.0824455	0.110842	0.589972	0.241409	0.293457	-1.24927	0.0328535	0.0489062	-0.392044	0.420966	0.513586	-0.7477	0.227269	0.357972
Afu1g07380		0.0624846	0.559087	0.672334	-1.58712	1.63455e-49	2.69121e-48	-1.1343	3.19437e-26	2.72637e-25	-1.82392	5.87819e-65	1.47927e-63	-0.697355	7.00389e-11	2.50919e-10	-0.174319	0.104892	0.163199	0.499429	3.08969e-06	3.00215e-05
Afu1g07400		-1.22345	3.00337e-08	5.66045e-07	0.393427	0.074115	0.104626	-1.59426	5.6289e-13	2.18246e-12	0.532316	0.0160042	0.0242597	-1.35574	1.04713e-09	3.42383e-09	-1.08456	8.70562e-07	5.04871e-06	-0.984935	9.59472e-06	7.87109e-05
Afu1g07420		-0.258697	0.00774815	0.0220861	0.711173	1.22191e-13	4.90561e-13	-0.0655872	0.497264	0.558422	1.00033	1.25264e-26	8.18582e-26	0.247571	0.00863889	0.0141333	0.0304587	0.741613	0.801566	0.0544615	0.561217	0.683829
Afu1g07430		0.543036	0.000108572	0.000597146	1.41797	4.56915e-24	3.0925e-23	0.604257	1.65475e-05	3.56603e-05	1.63728	3.03465e-32	2.50933e-31	0.305745	0.0276233	0.0416481	0.762346	3.57362e-08	2.82201e-07	0.244523	0.0781411	0.157416
Afu1g07440	hsp70	-0.740508	3.16303e-13	2.28601e-11	3.33632	6.54377e-237	1.55809e-234	1.60689	1.99991e-56	5.43016e-55	3.86222	0	0	2.30445	5.12462e-114	7.32111e-112	-0.214609	0.0343558	0.0622754	-0.0429529	0.672012	0.772646
Afu1g07450		-0.556293	0.000192579	0.000977992	-1.67742	9.50608e-29	7.87453e-28	-2.56888	1.14648e-64	3.77525e-63	-1.31835	1.83786e-18	8.50343e-18	-1.59978	1.61309e-26	1.59863e-25	-0.197225	0.194306	0.272388	0.412812	0.00667684	0.0212555
Afu1g07470	atg8	-0.569186	4.60008e-07	6.01311e-06	1.05724	6.68615e-21	3.90242e-20	-0.388044	0.000585241	0.00107893	1.2796	7.49702e-30	5.69234e-29	-0.120801	0.284483	0.344915	-0.346828	0.00206791	0.00527553	-0.301944	0.00745404	0.0232225
Afu1g07480	hem13	-1.08953	5.95106e-07	7.38517e-06	-0.0347575	0.873442	0.902399	-2.61492	4.72807e-33	5.60011e-32	-0.144782	0.507099	0.564687	-2.17204	2.63034e-23	2.2347e-22	-1.19956	3.8747e-08	3.01531e-07	-0.64665	0.00308246	0.0112458
Afu1g07490		0.169647	0.0667417	0.129385	-0.193569	0.0466685	0.0684403	0.0743253	0.424652	0.485869	-0.141987	0.119779	0.156129	-0.00168886	0.98488	0.988392	0.221229	0.0213387	0.0410499	0.0936329	0.296566	0.434376
Afu1g07500		-0.397852	6.3526e-05	0.000381287	1.16738	2.73324e-33	2.64109e-32	0.262413	0.00727135	0.011556	1.70925	1.04481e-70	3.03191e-69	0.946222	1.0229e-22	8.3836e-22	0.144017	0.124231	0.187707	0.285956	0.00252758	0.00951086
Afu1g07510		0.143915	0.227014	0.343407	2.79856	7.22445e-135	6.38917e-133	1.32196	1.28235e-30	1.38142e-29	1.78926	2.77398e-59	5.71157e-58	0.89564	6.94597e-16	3.54592e-15	-0.865386	7.59161e-17	3.50871e-15	-0.282401	0.00797688	0.0246233
Afu1g07520		0.615781	5.47474e-06	4.95105e-05	2.797	3.3585e-97	1.72304e-95	3.6544	5.14766e-166	1.49379e-163	2.54935	5.76925e-85	2.3705e-83	2.60551	6.81778e-89	4.94609e-87	0.368133	0.00422198	0.00990751	-0.433105	0.000705877	0.00327648
Afu1g07530		-0.0556811	0.489571	0.610306	-1.73303	5.81477e-92	2.6998e-90	-1.54773	6.63976e-78	2.95009e-76	-1.50178	1.05681e-73	3.37236e-72	-1.40385	1.4782e-66	5.91664e-65	0.175573	0.0440877	0.0773298	0.0881904	0.291983	0.429064
Afu1g07540		-0.0150938	0.804164	0.867022	-0.133957	0.0320373	0.0483816	-0.366448	2.75303e-09	8.165e-09	-0.00567867	0.925123	0.940827	-0.324637	6.58591e-08	1.86967e-07	0.113184	0.0681139	0.112698	0.0267171	0.660693	0.763648
Afu1g07550		-0.365912	0.0673978	0.130512	-1.96133	6.04707e-12	2.17143e-11	-1.65796	4.68018e-12	1.70165e-11	-2.3067	8.37371e-15	3.22247e-14	-0.805134	0.000113747	0.000235928	-0.711282	0.0481783	0.0836027	0.486913	0.0486491	0.107919
Afu1g07555		1.09412	0.520871	NA	-0.683057	0.718777	0.772251	-0.305177	0.872186	0.894831	0.874553	0.529069	0.586446	-0.390908	0.792615	0.830912	2.65173	0.101653	NA	1.00839	0.554053	NA
Afu1g07560		-0.369461	0.217452	0.331987	-0.46196	0.159001	0.208897	1.03601	0.000139859	0.00027609	-0.399873	0.208297	0.256871	1.17784	1.15037e-05	2.6376e-05	-0.307373	0.372586	0.466437	-0.227632	0.337613	0.477042
Afu1g07570		-0.229801	0.137459	0.232286	-1.81254	1.51989e-21	9.16472e-21	-0.604864	0.000135742	0.000268363	-1.314	1.45923e-14	5.52854e-14	-0.156605	0.302465	0.36382	0.268747	0.186556	0.262939	0.218457	0.160713	0.274985
Afu1g07580		-0.206915	0.0460212	0.0957316	-1.33761	3.68415e-28	2.97229e-27	-0.902834	1.3137e-16	6.40032e-16	-1.30599	1.13049e-29	8.50018e-29	0.112021	0.263906	0.322494	-0.175298	0.183233	0.258938	0.80794	2.33208e-14	9.31233e-13
Afu1g07590		0.271515	0.00281265	0.00948579	-0.834391	1.79339e-16	8.28116e-16	-0.220046	0.018037	0.027089	-0.766406	9.12417e-17	3.87767e-16	-0.493036	2.55837e-08	7.50142e-08	0.3395	0.000922578	0.00257988	-0.0014742	0.987039	0.992145
Afu1g07600		0.450293	0.00417522	0.0132291	-0.959111	5.53749e-07	1.41422e-06	0.430432	0.00643568	0.0103251	-0.629659	5.4623e-05	0.000109624	-0.348021	0.0179923	0.0279393	0.779746	4.30791e-05	0.000167909	-0.328159	0.0265428	0.066036
Afu1g07610	pex16	0.368473	0.000195764	0.000989568	-0.00252644	0.980715	0.983363	-0.0449845	0.656367	0.708477	0.18614	0.049717	0.0696969	-0.357553	0.000165909	0.000336528	0.55714	3.1184e-08	2.50379e-07	0.0559044	0.565198	0.686766
Afu1g07620		0.364157	0.00016347	0.000847387	0.618279	6.26837e-10	1.9907e-09	1.59673	1.31335e-69	4.8783e-68	0.54624	2.25259e-10	6.68932e-10	1.17218	2.23711e-47	5.2459e-46	0.292118	0.00115632	0.00315501	-0.0603851	0.412901	0.552207
Afu1g07625		0.225574	0.0208223	0.0500793	0.43363	1.38432e-05	3.14837e-05	0.955843	1.20333e-23	8.88242e-23	0.566758	1.00123e-09	2.85548e-09	0.521464	1.18873e-08	3.59211e-08	0.358703	0.000160742	0.000548766	-0.208804	0.0190641	0.0505811
Afu1g07630		-0.243143	0.186721	0.294743	-3.63467	2.45757e-75	7.8693e-74	-3.36066	5.33981e-69	1.96768e-67	-3.06134	1.21238e-57	2.36517e-56	-2.47816	4.30272e-40	7.89626e-39	0.330185	0.10651	0.165405	0.63936	0.000990636	0.00432939
Afu1g07640		0.173885	0.0272917	0.0629062	-0.239932	0.00451064	0.00774087	0.78799	1.52032e-24	1.1814e-23	-0.148406	0.0550435	0.0766663	0.800862	5.40224e-28	5.73316e-27	0.265412	0.00141437	0.00376546	0.186757	0.00867559	0.0263783
Afu1g07650		0.257041	0.053234	0.107439	0.193129	0.157215	0.206814	0.509633	0.000116966	0.000232729	0.980438	1.33142e-14	5.05252e-14	0.780072	7.29802e-10	2.41775e-09	1.04435	1.55933e-15	5.46066e-14	0.52748	2.80462e-05	0.000201532
Afu1g07660		0.378939	0.000167229	0.000864825	0.946428	7.67064e-21	4.46301e-20	1.26344	5.01064e-38	7.38553e-37	0.852806	9.99948e-20	4.91817e-19	0.938958	3.18025e-24	2.83415e-23	0.285317	0.00246874	0.00617014	0.0544548	0.543155	0.667205
Afu1g07670		-0.0165682	0.842457	0.893061	1.67677	2.66503e-93	1.28893e-91	0.965784	4.71467e-32	5.41167e-31	1.87421	3.51022e-120	2.65007e-118	0.88497	5.98254e-28	6.32732e-27	0.180867	0.0217516	0.0417646	-0.0973825	0.219426	0.348231
Afu1g07680		0.01684	0.843982	0.894138	3.08769	0	0	2.71443	4.9134e-246	4.14781e-243	3.28559	0	0	1.98907	2.42153e-138	8.03082e-136	0.214741	0.00381187	0.00904536	-0.708524	1.98151e-21	1.4685e-19
Afu1g07690	pmt2	0.161158	0.020778	0.0500011	-0.230924	0.00147046	0.00267897	-0.258752	0.000257786	0.000494587	-0.180387	0.00902762	0.014151	-0.0979657	0.149096	0.194207	0.211695	0.00328589	0.00793581	0.321944	3.10578e-06	3.01443e-05
Afu1g07700		0.65073	2.62808e-14	2.32147e-12	0.398868	7.01294e-06	1.64491e-05	0.578393	1.60199e-11	5.60303e-11	0.273319	0.000732341	0.00130503	0.342888	1.68822e-05	3.82081e-05	0.525182	4.96103e-10	5.9046e-09	0.415225	2.18008e-07	2.77508e-06
Afu1g07710		0.291309	0.0418352	0.088519	-0.759145	1.92496e-06	4.7214e-06	-0.202747	0.167044	0.211389	-0.849171	5.88663e-09	1.60444e-08	0.1094	0.421813	0.487548	0.201283	0.213876	0.294918	0.603455	1.62098e-05	0.000125004
Afu1g07720		0.27382	6.91777e-05	0.00041042	-0.851462	1.29639e-32	1.22714e-31	-0.852029	8.09746e-34	1.00257e-32	-1.28101	1.00243e-74	3.31265e-73	-0.937072	2.14769e-42	4.26142e-41	-0.155731	0.0323665	0.0591642	0.188777	0.00712298	0.0224147
Afu1g07730	mep1	0.232848	0.186088	0.293956	0.838198	2.12682e-06	5.20275e-06	0.26655	0.13128	0.169976	0.388301	0.0171541	0.025855	0.241998	0.128355	0.170005	-0.217049	0.184801	0.260749	0.208296	0.192219	0.31585
Afu1g07740		0.270438	0.000982168	0.00394537	0.939027	2.39152e-30	2.08718e-29	0.857884	1.15345e-26	1.00762e-25	0.944452	1.62159e-35	1.51034e-34	0.894366	7.61658e-33	1.03403e-31	0.275863	0.000277915	0.000894771	0.306919	2.58654e-05	0.000188651
Afu1g07750		-0.519055	3.19691e-06	3.18779e-05	2.18186	8.22744e-92	3.80099e-90	1.32718	6.12974e-35	8.05103e-34	2.72539	6.66198e-142	6.95091e-140	1.97132	5.95886e-75	2.99102e-73	0.0244723	0.812604	0.857727	0.125085	0.227565	0.35831
Afu1g08760		-0.120526	0.0222376	0.0529309	-0.274802	9.47333e-07	2.37062e-06	-0.110364	0.0370073	0.0528855	-0.0239941	0.646397	0.698689	0.202127	5.6638e-05	0.000121184	0.130282	0.0192584	0.0376121	0.191965	0.000139987	0.000812875
Afu1g08767		0.124483	0.169483	0.273154	1.01831	1.28029e-29	1.09272e-28	0.391331	1.42331e-05	3.08589e-05	0.681798	9.97372e-15	3.82237e-14	0.438606	5.66774e-07	1.46522e-06	-0.212029	0.0154655	0.0311396	0.171757	0.0489338	0.108418
Afu1g08790		0.256094	0.00102655	0.0040861	0.408933	1.81309e-07	4.80077e-07	-0.0195913	0.80227	0.835188	0.619057	1.11025e-15	4.45732e-15	0.214536	0.00545171	0.00919445	0.466218	1.90084e-09	1.98704e-08	0.490221	2.43894e-10	5.68762e-09
Afu1g08795		0.363549	0.00483968	0.0149551	-0.829959	1.61309e-09	4.96328e-09	-0.205683	0.116081	0.151757	-0.978273	6.86526e-14	2.49319e-13	-1.10798	8.25662e-18	4.83424e-17	0.215235	0.121655	0.184827	-0.538743	3.78372e-05	0.000260951
Afu1g08800		-0.155619	0.381322	0.508333	0.0596305	0.741429	0.792189	0.620444	0.00037647	0.000709539	0.240634	0.170788	0.214867	0.812979	2.14159e-06	5.22924e-06	0.0253847	0.887029	0.914862	0.0369155	0.826208	0.886852
Afu1g08810		-0.162277	0.329323	0.455805	-1.57415	5.51024e-21	3.23644e-20	-1.03489	5.33237e-10	1.66722e-09	-2.49021	1.15768e-49	1.74233e-48	-1.63507	1.0798e-22	8.81884e-22	-1.07833	1.84855e-10	2.41329e-09	-0.762453	5.04071e-06	4.58223e-05
Afu1g08820		-0.0437514	0.686809	0.779614	0.231059	0.0360999	0.0540248	-0.266432	0.0152302	0.0231091	0.189721	0.0754619	0.102223	0.42973	3.86557e-05	8.41633e-05	-0.0850892	0.432862	0.525775	0.652411	6.83443e-10	1.4613e-08
Afu1g08830		0.157639	0.072883	0.139223	-0.180798	0.0489213	0.0715069	-0.283826	0.00153239	0.0026913	-0.385516	1.12071e-05	2.39238e-05	-0.390966	5.50869e-06	1.29997e-05	-0.0470788	0.607634	0.687706	0.050499	0.564981	0.686598
Afu1g08840		-0.244968	2.32186e-05	0.000166836	-0.210273	0.000370128	0.000724648	-0.439219	5.02103e-14	2.08708e-13	0.0346922	0.548454	0.605438	-0.422162	2.57631e-13	1.11793e-12	-2.94337e-06	0.99996	0.99996	-0.227911	8.85435e-05	0.000553081
Afu1g08850	aspD	0.15435	0.0299569	0.0679039	-0.634956	4.41175e-18	2.22771e-17	-0.321345	7.35063e-06	1.64082e-05	-0.710957	2.78057e-23	1.59483e-22	-0.41463	4.18452e-09	1.31675e-08	0.0783493	0.287476	0.377705	0.0610653	0.3906	0.533081
Afu1g08860		0.201892	0.149052	0.247571	-1.70202	5.54729e-25	3.91727e-24	-0.279736	0.0495955	0.0693173	-1.58788	2.2807e-26	1.47483e-25	0.0662647	0.62496	0.683045	0.31604	0.0677811	0.112229	0.547892	7.34497e-05	0.000472485
Afu1g08870		0.246166	0.0104572	0.0281813	0.279151	0.00474672	0.00811601	1.04563	1.08808e-28	1.06245e-27	0.303691	0.00105647	0.00185424	0.817015	1.49641e-19	9.90424e-19	0.270706	0.00460461	0.0107088	0.0175475	0.842195	0.897513
Afu1g08880		-0.296784	8.08581e-05	0.00046612	-0.605928	4.29545e-15	1.86217e-14	-0.630866	9.77872e-17	4.81215e-16	-0.168426	0.0259342	0.0381053	-0.299598	6.52411e-05	0.000138824	0.140718	0.0695992	0.114676	0.0344834	0.648654	0.755218
Afu1g08890		0.00790406	0.934436	0.956083	1.03022	3.7021e-28	2.98417e-27	-0.032629	0.736578	0.778673	0.790092	3.73309e-19	1.7832e-18	0.55014	2.55561e-10	8.78404e-10	-0.232219	0.00671042	0.0149788	0.590673	1.92769e-11	5.30115e-10
Afu1g08900		-0.128628	0.0921945	0.168072	1.64726	3.09239e-107	1.88921e-105	0.857145	3.41455e-30	3.59904e-29	1.81959	9.44291e-134	8.85725e-132	0.714397	7.49873e-22	5.78349e-21	0.0437064	0.545954	0.631461	-0.271376	0.000201847	0.00110983
Afu1g08910		-0.115792	0.394811	0.521781	1.43577	3.8195e-27	2.94095e-26	0.0544771	0.687917	0.736453	1.30212	2.99857e-23	1.71563e-22	0.434258	0.000993005	0.00185087	-0.249441	0.0512492	0.088242	0.263989	0.0445688	0.10066
Afu1g08920		0.40074	2.10659e-05	0.000153263	2.05753	2.89302e-112	1.89187e-110	1.57391	8.74491e-67	3.0414e-65	1.86194	4.14767e-104	2.3629e-102	1.12157	1.1255e-38	1.96825e-37	0.205148	0.0132366	0.0271624	-0.0515968	0.533611	0.6591
Afu1g08930		-0.349813	1.75556e-05	0.000131329	-0.0169269	0.837811	0.872579	-0.331197	4.96894e-05	0.000102194	0.278568	0.000570671	0.00102818	-0.0144121	0.857407	0.884752	-0.0543178	0.508186	0.596345	-0.0330279	0.681151	0.78018
Afu1g08940	kexA	0.257606	0.000428236	0.00194038	-0.299593	0.000156779	0.000319756	0.183849	0.0125428	0.0192548	-0.0398832	0.57428	0.630797	0.124687	0.0701825	0.0984314	0.517316	2.17253e-11	3.55771e-10	0.198445	0.00423996	0.0146035
Afu1g08950		-0.191429	0.222397	0.337943	-1.85046	4.90261e-23	3.15274e-22	0.23968	0.122	0.158824	-0.755985	3.34249e-06	7.429e-06	0.884928	4.24577e-09	1.33512e-08	0.90305	2.57786e-06	1.33893e-05	0.453818	0.00226872	0.0086752
Afu1g08960		0.202807	0.0195629	0.0475347	0.389053	1.02065e-05	2.34948e-05	0.932073	1.3184e-27	1.21575e-26	1.00706	1.98169e-33	1.70547e-32	1.054	5.6337e-37	9.21031e-36	0.820819	4.27296e-22	4.5771e-20	0.324736	6.96754e-05	0.000450674
Afu1g08970		0.805049	2.19459e-08	4.40287e-07	-0.0394801	0.803551	0.844952	1.14761	7.58696e-16	3.5322e-15	0.185293	0.160844	0.203737	0.724121	1.32573e-08	3.98791e-08	1.02982	3.64261e-12	6.96763e-11	0.381561	0.00240876	0.00913866
Afu1g08980	myg1	0.0145401	0.861134	0.90534	-1.42929	1.75108e-54	3.35269e-53	-1.11001	1.52682e-37	2.19814e-36	-0.967788	8.85126e-30	6.69322e-29	-0.848426	2.19867e-24	1.97264e-23	0.476037	4.10568e-07	2.55867e-06	0.27612	0.00147049	0.00603958
Afu1g08990		0.197804	0.166277	0.269028	0.637804	1.04543e-05	2.40353e-05	0.635869	5.89064e-06	1.32351e-05	0.466963	0.000532282	0.00096294	0.724869	3.04478e-08	8.88276e-08	0.0269637	0.843662	0.881214	0.286804	0.0251591	0.0631323
Afu1g09000		0.0392119	0.757121	0.832491	-0.0550131	0.687647	0.744183	0.140427	0.267116	0.322679	0.216834	0.0719502	0.0979088	0.225406	0.0515544	0.0740043	0.311059	0.0175938	0.0348016	0.124191	0.282294	0.4187
Afu1g09010		-0.101016	0.161133	0.262539	-0.435889	2.61882e-09	7.92905e-09	-0.166433	0.0211446	0.0314107	-0.198633	0.0058888	0.00943469	-0.00808453	0.910068	0.926937	0.13624	0.0628925	0.105225	0.0573329	0.423794	0.563148
Afu1g09020		0.0668573	0.262717	0.383819	-0.282018	8.33903e-06	1.9393e-05	-0.487558	2.60203e-15	1.17293e-14	-0.230489	0.000103631	0.000202041	-0.464933	1.94956e-15	9.67589e-15	0.118387	0.0601589	0.101247	0.089482	0.139226	0.245026
Afu1g09030		-0.763406	0.000248491	0.00121129	0.141245	0.497817	0.566788	-2.31043	1.62566e-28	1.55949e-27	-0.0280803	0.892816	0.91438	-1.84231	1.01848e-18	6.37306e-18	-0.932731	7.60418e-06	3.51096e-05	-0.295294	0.157266	0.270196
Afu1g09040	rgsC	-0.0202675	0.75719	0.832491	0.742187	5.32618e-30	4.60941e-29	-0.0578087	0.380504	0.440954	0.776927	1.39272e-35	1.30109e-34	-0.0822903	0.193138	0.244607	0.0144729	0.815588	0.859542	-0.044749	0.481769	0.614142
Afu1g09050		-0.160862	0.0660417	0.128199	0.206897	0.0189521	0.0296777	0.242754	0.00520567	0.00847176	0.390708	6.30146e-06	1.3707e-05	0.439587	2.90805e-07	7.75535e-07	0.0229491	0.792376	0.841547	0.0359707	0.67237	0.772854
Afu1g09060		0.168786	0.0924313	0.168398	0.220834	0.0334009	0.0501959	0.0729436	0.470746	0.531744	0.524589	3.76341e-08	9.7129e-08	0.122873	0.195502	0.247233	0.472541	1.82872e-06	9.84652e-06	0.218715	0.0224202	0.0575307
Afu1g09070		0.404565	0.000115727	0.000628981	0.625669	3.62548e-09	1.08847e-08	1.17682	7.81688e-30	8.01187e-29	0.613951	1.61063e-09	4.54185e-09	0.838271	9.3985e-17	5.08889e-16	0.392847	0.000134542	0.000465427	0.0660128	0.507389	0.63651
Afu1g09080		0.478361	0.00895693	0.0248583	0.457045	0.0142489	0.022758	1.08039	2.48248e-09	7.38384e-09	0.695423	7.99233e-05	0.000157841	0.894184	3.08368e-07	8.1955e-07	0.716739	6.76292e-05	0.00025123	0.292154	0.0908747	0.17727
Afu1g09090		-0.12787	0.322897	0.44871	0.455676	0.000449368	0.000871701	-0.0511604	0.692359	0.7401	0.301007	0.0173085	0.0260581	-0.170175	0.177471	0.226996	-0.282539	0.026071	0.0490549	-0.246885	0.0503155	0.110824
Afu1g09100		-0.199263	0.0948512	0.172192	-1.70739	5.02978e-46	7.43735e-45	-3.01919	7.63847e-139	1.22295e-136	-1.89618	1.92811e-56	3.62438e-55	-2.54679	3.26645e-100	3.06386e-98	-0.388052	0.001265	0.00341371	0.273139	0.0238884	0.0606048
Afu1g09110		-0.210906	0.0511228	0.104163	0.10818	0.333252	0.402155	1.0139	4.20551e-24	3.19316e-23	0.746262	1.66186e-13	5.90812e-13	0.631955	1.58077e-10	5.50807e-10	0.427175	4.83222e-05	0.00018635	-0.592853	4.35799e-11	1.13425e-09
Afu1g09120		0.130844	0.62138	0.726564	0.752704	0.00463784	0.00794154	0.66053	0.00973145	0.0151876	0.212868	0.389808	0.449436	0.673429	0.00337168	0.00585114	-0.408992	0.099846	0.156417	0.143744	0.51116	0.640231
Afu1g09130		0.0925673	0.404552	0.531122	-0.842564	1.66611e-12	6.24101e-12	-0.371013	0.00101909	0.00182971	-1.16358	6.78937e-24	4.01057e-23	-0.442813	5.27459e-05	0.000113143	-0.228451	0.0641959	0.10713	0.0207674	0.85215	0.904594
Afu1g09140		0.156322	0.870041	NA	-1.54572	0.244411	0.306578	-0.510802	0.618578	0.673876	-0.884326	0.383282	0.442791	-0.724303	0.438055	0.504624	0.817719	0.550831	0.636461	-0.057179	0.954675	NA
Afu1g09150		-0.116839	0.19065	0.299754	-0.0875156	0.33856	0.408136	0.530044	1.66172e-09	5.00349e-09	0.353002	5.89052e-05	0.000117785	0.415971	1.60967e-06	3.98067e-06	0.323679	0.000326235	0.00102643	-0.230912	0.00680358	0.0215492
Afu1g09160		-0.14788	0.349146	0.475812	-0.345335	0.0428615	0.0634282	-0.371508	0.021528	0.0319343	0.264471	0.084958	0.114171	0.303233	0.0412792	0.0603747	0.461926	0.0055158	0.0125742	0.526861	0.000550257	0.00263809
Afu1g09170		0.168864	0.0371818	0.0806036	0.0093697	0.911442	0.930876	-0.0540358	0.50986	0.570635	0.00244584	0.975427	0.979631	-0.0674466	0.387932	0.453067	0.161941	0.0501402	0.0865453	0.155454	0.0493996	0.109269
Afu1g09180		0.150916	0.0735357	0.140286	-0.383627	1.69728e-05	3.82825e-05	-0.328922	0.000133544	0.000264356	0.0795574	0.336079	0.393548	-0.340648	3.58782e-05	7.83917e-05	0.6141	2.44408e-12	4.83768e-11	0.139189	0.0984956	0.189071
Afu1g09190		0.13255	0.181347	0.287818	2.14163	1.08757e-113	7.42588e-112	1.0985	1.54068e-30	1.65588e-29	1.90661	4.98813e-99	2.60224e-97	0.836989	5.14307e-20	3.53505e-19	-0.102472	0.228646	0.312071	-0.128962	0.140591	0.24708
Afu1g09200		0.171776	0.194082	0.304159	-1.94443	1.54352e-39	1.87852e-38	0.0993499	0.453549	0.514999	-1.49337	8.70502e-28	5.95249e-27	0.21075	0.104928	0.141788	0.622841	4.04972e-05	0.00015914	0.283176	0.0297083	0.0724885
Afu1g09210		0.136331	0.337925	0.464428	-1.97091	1.52704e-35	1.61688e-34	0.0315161	0.825118	0.854948	-1.25636	6.37728e-18	2.86223e-17	0.333307	0.0171255	0.0266645	0.850878	1.36148e-07	9.34157e-07	0.438122	0.00177509	0.00706239
Afu1g09220		0.253461	0.0498871	0.102145	0.746654	9.59049e-09	2.78391e-08	1.14417	1.12412e-19	6.62769e-19	0.833439	9.38487e-12	3.03334e-11	0.673991	2.71651e-08	7.95004e-08	0.340246	0.00575177	0.0130566	-0.216717	0.0658984	0.137439
Afu1g09230		-0.0338414	0.810832	0.871311	2.25522	2.07885e-63	5.1754e-62	2.38133	5.97458e-72	2.37094e-70	2.56922	1.84738e-87	7.86916e-86	2.05201	1.81538e-56	5.47326e-55	0.28016	0.0213101	0.0410121	-0.363154	0.00250036	0.00943297
Afu1g09240		0.10838	0.209774	0.3228	1.23456	1.31131e-48	2.10307e-47	0.729471	3.58882e-18	1.91308e-17	1.35534	8.77926e-67	2.31603e-65	0.744022	3.4216e-21	2.52167e-20	0.229161	0.00261057	0.00648016	0.122931	0.105808	0.19903
Afu1g09250		-0.321243	2.08415e-05	0.000152009	1.15057	2.7349e-54	5.1935e-53	0.0746247	0.318797	0.376635	1.13956	8.67848e-54	1.52919e-52	0.131465	0.0772882	0.107649	-0.332246	4.50972e-06	2.20194e-05	-0.264403	0.000338479	0.00174117
Afu1g09260		-0.0199935	0.957911	0.972027	1.17163	0.00110787	0.00204893	2.16505	3.8234e-11	1.30147e-10	1.41429	9.39065e-06	2.01902e-05	2.50243	4.58643e-17	2.54266e-16	0.222668	0.451356	0.543366	0.317386	0.16621	0.281852
Afu1g09270		0.991887	3.03698e-06	3.04919e-05	0.915096	2.92499e-05	6.45011e-05	2.05958	3.0993e-23	2.23621e-22	0.707731	0.000236206	0.000444189	1.3859	1.85276e-13	8.09253e-13	0.784521	8.49769e-05	0.000308499	0.318201	0.0814158	0.162701
Afu1g09280	ptcB	-0.00251424	0.968624	0.979454	-0.851797	2.85692e-37	3.21179e-36	-1.29383	1.07171e-84	5.43821e-83	-0.711408	3.83215e-28	2.66557e-27	-1.1253	3.27495e-68	1.36987e-66	0.137875	0.0410764	0.0725933	0.16602	0.0130551	0.0369351
Afu1g09290		-0.0522882	0.526872	0.64287	1.99243	3.64128e-133	3.0739e-131	1.59048	8.27873e-86	4.31889e-84	1.77365	6.19465e-108	3.75971e-106	1.33943	1.95924e-62	7.27739e-61	-0.271064	0.000584429	0.00172241	-0.303345	0.000115012	0.000690306
Afu1g09300		0.844309	0.00382046	0.012265	1.61252	2.53995e-08	7.16029e-08	1.18066	3.74582e-05	7.79554e-05	1.89974	2.51341e-19	1.21434e-18	1.4788	2.11125e-12	8.57992e-12	1.13153	5.3421e-08	3.9967e-07	1.14245	1.75404e-08	2.85113e-07
Afu1g09310		0.157383	0.304313	0.430066	-2.10915	1.07617e-27	8.49049e-27	-0.432405	0.00593648	0.00959216	-1.30333	7.09405e-16	2.8754e-15	0.00825042	0.955634	0.963707	0.963203	1.47168e-06	8.0916e-06	0.598038	8.68592e-05	0.000544895
Afu1g09320		0.268583	0.100427	0.179948	-2.94454	1.32793e-37	1.5038e-36	0.354003	0.0302776	0.0438281	-1.53432	5.99262e-19	2.82331e-18	0.485782	0.00201832	0.0036105	1.6788	1.20153e-12	2.57692e-11	0.400362	0.010893	0.0318487
Afu1g09330		-0.0843092	0.296764	0.421368	-1.82201	2.70326e-94	1.32118e-92	-1.35868	2.41876e-59	7.01893e-58	-1.42534	1.06082e-64	2.64805e-63	-0.891287	4.50831e-28	4.80093e-27	0.312361	0.000623171	0.00181916	0.383085	5.04779e-06	4.58389e-05
Afu1g09340		0.165022	0.88348	NA	-0.216644	0.865501	0.896084	1.27048	0.223699	0.27539	-1.448	0.280165	0.334957	1.55907	0.0901471	0.123704	-1.06633	0.468727	0.560441	0.453614	0.579135	NA
Afu1g09350		0.030776	0.785475	0.853183	1.10856	2.45445e-23	1.60734e-22	1.2631	7.03737e-31	7.67909e-30	1.26772	2.52581e-32	2.09417e-31	1.02334	7.66736e-22	5.90374e-21	0.189937	0.0713272	0.117163	-0.20898	0.0415968	0.095276
Afu1g09360		-0.179569	0.178151	0.283931	0.895789	1.06811e-11	3.76985e-11	0.440322	0.000801996	0.00145598	1.16256	2.27803e-19	1.10464e-18	0.457707	0.000413329	0.00080448	0.0871988	0.494251	0.584057	-0.162184	0.20352	0.329834
Afu1g09370		0.439962	0.000213889	0.00107086	-0.537402	3.84254e-05	8.35835e-05	0.189231	0.115647	0.151211	-0.488352	3.20527e-05	6.569e-05	0.0774561	0.491404	0.557778	0.489012	0.00015489	0.000530179	0.328187	0.00401712	0.0139959
Afu1g09380		0.283239	0.0277902	0.0638699	0.35602	0.00792127	0.013187	0.498145	9.57867e-05	0.00019248	0.430687	0.000330287	0.000610235	0.247652	0.0357916	0.0529052	0.357905	0.00440104	0.01028	0.0327462	0.779272	0.855187
Afu1g09390		0.137277	0.316879	0.442598	-0.360267	0.0120358	0.0194712	-0.18103	0.191991	0.239531	-0.386783	0.00478654	0.00777875	-0.139088	0.299221	0.360618	0.110762	0.439952	0.532115	0.179219	0.18633	0.308652
Afu1g09400		0.287863	8.40207e-05	0.000482443	0.0737704	0.334607	0.403737	0.268217	0.000260368	0.000499231	-0.00321724	0.963945	0.971002	0.376058	5.15263e-08	1.4754e-07	0.210876	0.00465643	0.0108155	0.395704	1.13836e-08	1.91442e-07
Afu1g09410		-0.280206	0.00592953	0.0177156	0.128536	0.209282	0.2676	-0.415424	4.85332e-05	9.99288e-05	0.172105	0.0900355	0.120315	-0.149819	0.138624	0.181688	-0.236637	0.0204281	0.0394991	-0.0146004	0.885725	0.927958
Afu1g09420		-0.489503	0.000147207	0.000775964	0.090013	0.486453	0.555895	-1.75885	8.58199e-37	1.19838e-35	0.0332527	0.797908	0.831206	-1.09677	2.13449e-16	1.13133e-15	-0.546263	2.73626e-05	0.000111971	0.172568	0.227705	0.358403
Afu1g09430		0.401293	0.0376298	0.0813731	-0.875448	0.000377923	0.000739442	0.0801943	0.688123	0.736589	-0.449516	0.0167738	0.0253394	0.108272	0.523488	0.588014	0.827225	0.000639817	0.00186311	0.429371	0.0154774	0.0424162
Afu1g09440	rps23	-0.186456	0.0736351	0.140445	-1.94037	2.80688e-76	9.1455e-75	-2.82511	6.528e-159	1.59524e-156	-1.96333	2.30477e-78	8.10684e-77	-2.35312	7.29036e-112	9.95563e-110	-0.209409	0.0471678	0.0820682	0.285529	0.00687736	0.0217513
Afu1g09450		-0.0779051	0.443641	0.568612	-0.745399	5.65594e-12	2.03807e-11	-0.516007	6.26085e-07	1.53886e-06	-0.718451	5.26972e-12	1.73159e-11	-0.407507	5.171e-05	0.000111024	-0.0509572	0.644771	0.718561	0.0305945	0.765447	0.843265
Afu1g09460	nemA	-0.00133001	0.98782	0.992359	0.486205	3.26356e-08	9.13916e-08	-0.102269	0.245049	0.298703	0.396857	2.20814e-06	4.98778e-06	-0.0913018	0.275429	0.33512	-0.0906784	0.284509	0.374397	0.00963738	0.909306	0.943871
Afu1g09470		-0.170074	0.0490872	0.100933	0.737302	1.05646e-17	5.22102e-17	0.0754273	0.381275	0.441737	0.886612	2.05212e-25	1.27893e-24	0.213049	0.0124586	0.0199055	-0.020764	0.806404	0.852666	-0.0324529	0.702528	0.797054
Afu1g09480		-0.063379	0.380552	0.507616	0.501398	4.86867e-12	1.76191e-11	0.298071	3.03933e-05	6.37381e-05	0.54044	1.25394e-14	4.76241e-14	0.283368	4.59497e-05	9.91608e-05	-0.0243371	0.729537	0.792559	-0.0780822	0.255676	0.389188
Afu1g09490		-0.076288	0.330267	0.456558	0.0583687	0.465762	0.536077	0.204235	0.00868013	0.0136732	0.601765	3.21351e-15	1.26927e-14	0.354455	2.97032e-06	7.16798e-06	0.467108	2.16945e-09	2.23111e-08	0.073932	0.326176	0.465471
Afu1g09500		0.194676	0.0458714	0.0954881	1.0856	6.09213e-29	5.09654e-28	0.88801	4.85658e-20	2.91709e-19	0.899194	6.74637e-21	3.48619e-20	0.635304	3.19209e-11	1.18095e-10	0.00826995	0.931076	0.947518	-0.0580299	0.541591	0.665747
Afu1g09510		1.16051	8.55583e-11	3.50612e-09	-0.0192992	0.914394	0.933187	0.0257582	0.885685	0.905879	-0.172213	0.334189	0.39163	-1.42421	1.50787e-15	7.53608e-15	1.0076	1.83174e-08	1.55288e-07	-0.289455	0.10571	0.198889
Afu1g09520		0.539355	0.00498848	0.0153283	-1.3177	1.34933e-08	3.87322e-08	-0.452184	0.0252149	0.0369781	-1.28333	1.14161e-10	3.44746e-10	-0.345494	0.0592859	0.0842689	0.573726	0.0158393	0.0317939	0.646046	0.000846147	0.00381617
Afu1g09530		0.333222	0.00242273	0.00838084	0.395983	0.000499461	0.00096404	0.380673	0.000538316	0.000996571	-0.136648	0.198978	0.246526	0.158159	0.121637	0.16173	-0.199409	0.0708554	0.116493	0.110708	0.279183	0.414861
Afu1g09540		-0.118614	0.256811	0.377418	0.588026	1.7791e-08	5.0522e-08	0.281581	0.00643879	0.0103283	0.932438	2.15459e-20	1.0945e-19	0.520831	2.18873e-07	5.88947e-07	0.225798	0.0247294	0.0467721	0.120637	0.223915	0.353519
Afu1g09550		-0.0626404	0.591618	0.701903	0.016741	0.887416	0.912951	-0.523004	9.45943e-06	2.08548e-05	-0.269287	0.0213063	0.0316966	-0.417104	0.000325357	0.000639963	-0.348668	0.00324181	0.00784392	0.0432593	0.712468	0.804354
Afu1g09560		0.0931579	0.446224	0.571086	0.586875	1.8212e-06	4.47991e-06	0.0508723	0.678512	0.728401	0.674935	1.15203e-08	3.08827e-08	-0.130084	0.274846	0.334542	0.181219	0.127702	0.192314	-0.0877987	0.462791	0.596566
Afu1g09570		0.60143	2.61063e-06	2.68272e-05	0.956531	2.44406e-13	9.63718e-13	0.936707	1.08492e-13	4.41094e-13	0.798444	7.82741e-13	2.68509e-12	0.380313	0.000604047	0.00115629	0.443343	0.0001078	0.000380432	0.0450365	0.678557	0.778125
Afu1g09580		0.813253	6.41597e-05	0.000384563	0.73885	0.000315657	0.000623393	0.762631	0.000180755	0.000352254	-0.0329854	0.869342	0.89379	0.428475	0.0314226	0.0469116	0.0414177	0.8377	0.8771	0.479097	0.0162422	0.0440428
Afu1g09590		0.261209	0.0265771	0.0615022	1.10141	7.59385e-21	4.4211e-20	0.842965	6.74224e-13	2.59678e-12	0.636201	4.74004e-08	1.21323e-07	0.843166	3.77986e-13	1.62349e-12	-0.203998	0.0794789	0.128971	0.26141	0.023769	0.0604069
Afu1g09600		-0.167451	0.0113955	0.0303916	-0.393213	1.46891e-08	4.20347e-08	-0.200595	0.00254219	0.00432994	-0.217128	0.0011115	0.00194524	-0.131393	0.0428453	0.0624684	0.00863359	0.901563	0.925554	-0.0982498	0.131641	0.234651
Afu1g09610		-0.453929	9.82926e-10	2.93368e-08	0.599826	2.16773e-16	9.95524e-16	-0.173899	0.0180872	0.0271546	0.643031	1.22251e-18	5.70176e-18	0.289131	6.77639e-05	0.000143896	-0.410723	1.0223e-08	9.14342e-08	0.00910156	0.899207	0.938064
Afu1g09620		0.218937	0.00723775	0.0208547	0.246558	0.00363578	0.00631889	0.357223	1.09618e-05	2.403e-05	0.238953	0.00214016	0.00362987	0.256425	0.000738924	0.00139748	0.211332	0.00928982	0.019982	0.118139	0.118523	0.21643
Afu1g09630		0.324023	0.00037626	0.00173007	0.302179	0.00104009	0.00193089	0.0225563	0.805502	0.838084	0.333342	0.000205486	0.000388465	0.0674743	0.451181	0.517499	0.355187	9.22842e-05	0.000330806	0.368941	4.1868e-05	0.00028694
Afu1g09640		0.454367	2.77527e-05	0.000194237	0.205663	0.0658956	0.0941829	0.308493	0.00466386	0.00766118	0.018793	0.858706	0.884519	-0.0295565	0.776969	0.817279	0.267496	0.0141861	0.0288378	0.116317	0.267891	0.403081
Afu1g09650		-0.013988	0.923535	0.949038	-1.84573	4.11492e-24	2.79118e-23	0.450591	0.00169658	0.0029608	-1.34262	2.25443e-17	9.86087e-17	-0.673327	3.43586e-06	8.24642e-06	0.489121	0.011035	0.0232255	-1.13791	1.63088e-15	7.46704e-14
Afu1g09660		-0.225598	0.0303256	0.0685442	-1.78361	1.04741e-59	2.37225e-58	-1.59967	7.84785e-51	1.79939e-49	-1.62633	9.08075e-52	1.47677e-50	-1.29561	8.17674e-35	1.19762e-33	-0.0683127	0.543933	0.629369	0.0784663	0.466479	0.600259
Afu1g09670		0.684761	2.3156e-07	3.31422e-06	1.8907	1.2085e-46	1.82771e-45	1.0517	1.66572e-15	7.60092e-15	0.758403	5.17977e-09	1.41427e-08	0.155746	0.230546	0.286286	-0.44754	0.000535725	0.00159144	-0.211198	0.103065	0.195299
Afu1g09680		-0.106793	0.208859	0.321789	0.849409	5.29525e-24	3.56834e-23	-0.0296174	0.727335	0.770832	0.678729	1.7178e-16	7.20158e-16	0.175804	0.0327221	0.0487342	-0.277473	0.000655087	0.00190379	0.0986285	0.230699	0.362007
Afu1g09690		0.0466001	0.741852	0.822035	0.117912	0.412991	0.483794	0.397708	0.00465394	0.00764758	0.331387	0.0171059	0.0257908	0.796146	5.77687e-09	1.79292e-08	0.260076	0.0662355	0.10999	0.445038	0.00104413	0.00452312
Afu1g09700		-0.171109	0.183855	0.291059	-1.07689	2.06015e-14	8.63682e-14	0.186203	0.14435	0.184888	-0.611519	3.59986e-06	7.9724e-06	0.758367	9.86393e-10	3.23434e-09	0.294257	0.0407124	0.0720899	0.401055	0.00109557	0.0047196
Afu1g09710		1.9223	0.101356	0.181297	4.42497	6.40003e-05	0.000136278	3.41024	0.00224855	0.00386309	2.93645	1.01823e-06	2.36442e-06	2.06504	0.000677539	0.0012898	0.433782	0.343186	0.436046	0.577101	0.237172	0.369446
Afu1g09720		-0.0591069	0.652512	0.751107	0.259936	0.0517057	0.0752097	-0.00735565	0.955349	0.962292	0.759503	1.54922e-09	4.37398e-09	0.254584	0.042831	0.0624575	0.44046	0.000590921	0.00173615	0.202833	0.106907	0.200279
Afu1g09730		0.101654	0.490727	0.611137	-0.555026	0.000380205	0.000743595	-0.224931	0.132117	0.171	-0.512878	0.000549861	0.000992831	0.155296	0.277953	0.337837	0.143801	0.359924	0.453272	0.48188	0.000894387	0.00400544
Afu1g09750		-0.277173	0.336902	0.463349	-0.585014	0.0473726	0.069418	-2.66321	4.93587e-17	2.4762e-16	-0.631715	0.0309228	0.0448881	-1.80976	1.44683e-09	4.69929e-09	-0.323875	0.278766	0.368223	0.576281	0.0780725	0.157351
Afu1g09754		0.024439	0.841683	0.8924	-0.955256	2.0355e-11	7.04235e-11	-1.50779	2.42009e-26	2.07699e-25	-1.26343	8.40704e-21	4.32988e-20	-1.13048	2.57538e-19	1.67942e-18	-0.28374	0.0646276	0.107792	0.401752	0.00558538	0.0183625
Afu1g09757		-0.449094	0.0046073	0.0143537	-0.643227	7.50059e-05	0.000158657	-0.922955	9.33693e-09	2.65227e-08	-0.18231	0.254174	0.307086	-0.599704	0.000169434	0.000343484	0.0118227	0.942454	0.956638	-0.125844	0.436342	0.575017
Afu1g09760		0.208595	0.0986632	0.177556	-0.175046	0.190743	0.246287	0.367339	0.00351717	0.00588053	0.173113	0.157039	0.199489	-0.0936633	0.439482	0.505955	0.556754	1.85545e-05	7.83213e-05	-0.252408	0.0364919	0.0858086
Afu1g09770		0.22306	0.09551	0.173213	-1.49099	1.93006e-25	1.38505e-24	-0.247715	0.0661711	0.090589	-0.800593	2.75921e-09	7.68277e-09	-0.0055644	0.966393	0.972361	0.91346	2.14206e-10	2.7431e-09	0.46521	0.000473765	0.00231069
Afu1g09780		-0.151749	0.0169398	0.0421928	0.00874047	0.893335	0.917509	-0.0749817	0.237829	0.290934	0.191844	0.00219972	0.00372272	-0.0732668	0.237476	0.293909	0.0313548	0.625912	0.703446	-0.150034	0.0155168	0.0424802
Afu1g09790		0.515703	4.04528e-06	3.86212e-05	-0.64508	3.4458e-07	8.9354e-07	0.286235	0.0115282	0.0178091	-0.534304	1.21892e-06	2.80657e-06	-0.0759414	0.469962	0.536192	0.626479	5.37118e-07	3.24516e-06	0.153527	0.149833	0.259824
Afu1g09800		-0.152273	0.133468	0.227033	-1.52608	1.15331e-48	1.85288e-47	-0.483228	2.0399e-06	4.78225e-06	-1.22309	9.67867e-33	8.11889e-32	-0.643791	2.24585e-10	7.74126e-10	0.150714	0.152054	0.222026	-0.312837	0.00210919	0.00815424
Afu1g09810		-0.327318	0.00179022	0.00647722	-0.608255	1.38558e-08	3.97114e-08	-1.01286	2.02356e-21	1.3168e-20	-0.53062	5.82295e-07	1.3808e-06	-0.568731	6.13886e-08	1.74596e-07	-0.249683	0.0214116	0.0411726	0.116813	0.274045	0.409522
Afu1g09820		-0.0481636	0.626646	0.73106	1.02349	2.02633e-25	1.45189e-24	0.349348	0.00038285	0.000720686	1.02955	1.8906e-26	1.22856e-25	0.302725	0.00180277	0.00324744	-0.0421053	0.660764	0.733154	-0.0947866	0.325163	0.464604
Afu1g09830		-0.068279	0.316673	0.442451	1.12435	2.65776e-62	6.39377e-61	0.599439	6.06816e-19	3.39451e-18	1.15296	2.51581e-67	6.75197e-66	0.390012	5.02093e-09	1.56826e-08	-0.0396695	0.546573	0.631862	-0.277706	2.52613e-05	0.000184956
Afu1g09840	tim44	-0.0504022	0.72297	0.807815	-0.124592	0.385936	0.457002	0.0989227	0.486158	0.547142	-0.222701	0.117344	0.153387	0.0216284	0.87809	0.900193	-0.148512	0.301479	0.392083	-0.127697	0.364652	0.505529
Afu1g09850		-0.170409	0.191024	0.300234	-0.640832	2.01646e-06	4.9406e-06	-0.539581	4.1746e-05	8.65104e-05	-0.687734	2.14874e-07	5.23569e-07	-0.406319	0.00173667	0.00313323	-0.21731	0.112887	0.173679	-0.0371467	0.776907	0.85331
Afu1g09870		0.165129	0.0577574	0.114793	0.605377	5.12805e-12	1.85288e-11	0.638046	1.1566e-13	4.69412e-13	0.543187	9.81249e-11	2.97579e-10	0.727347	1.40817e-18	8.71749e-18	0.102938	0.224076	0.306891	0.25443	0.00181499	0.00718844
Afu1g09880		-0.438876	0.00995346	0.0270404	0.000856261	0.996036	0.996465	-1.91622	3.30698e-23	2.38421e-22	0.465841	0.00557916	0.00897265	-0.839503	1.65985e-06	4.09711e-06	0.0261092	0.878056	0.908076	0.637845	0.00123887	0.00526172
Afu1g09890		-0.919356	8.79083e-15	8.17828e-13	0.915508	9.51908e-15	4.05292e-14	-0.819908	4.59085e-12	1.67048e-11	1.23277	2.19543e-25	1.36549e-24	-0.394119	0.000901645	0.00168804	-0.602094	3.39927e-07	2.15832e-06	-0.493567	3.21373e-05	0.000227457
Afu1g09900		0.785693	1.06316e-07	1.69659e-06	-0.274711	0.0924765	0.128055	0.434408	0.00382409	0.00635933	-0.200922	0.152886	0.194635	0.187562	0.168208	0.216401	0.859483	4.17638e-08	3.20894e-07	0.538848	0.000102327	0.000622719
Afu1g09910		0.45182	0.00494912	0.0152341	0.0425423	0.805625	0.846279	0.131335	0.424137	0.48546	-0.0260584	0.864627	0.889732	0.225855	0.124904	0.165742	0.38322	0.0206146	0.0397834	0.546341	0.000298141	0.00155563
Afu1g09920		0.182154	0.142249	0.238288	-0.279941	0.0428004	0.0633579	-0.0139497	0.912352	0.927128	0.169764	0.148417	0.189522	-0.0289709	0.800839	0.83802	0.631859	1.77301e-06	9.57487e-06	0.167133	0.155446	0.267593
Afu1g09930	gcy1	0.0646727	0.548302	0.662652	1.80361	9.37855e-65	2.39256e-63	1.42941	1.72109e-41	2.90054e-40	2.15078	2.31441e-94	1.10781e-92	1.41669	7.02502e-42	1.35622e-40	0.411838	6.09278e-05	0.000229235	0.0519525	0.612715	0.727127
Afu1g09940		-0.673365	8.83381e-14	7.57369e-12	0.78424	2.95738e-18	1.51057e-17	-0.400653	8.92586e-06	1.97347e-05	0.598693	3.24189e-11	1.0119e-10	-0.0616196	0.494896	0.561193	-0.858913	1.30047e-21	1.2935e-19	-0.334331	0.000209619	0.00115074
Afu1g09950	cbkA	0.0119922	0.897198	0.930833	1.15468	2.43338e-36	2.65527e-35	1.15391	5.16469e-37	7.24461e-36	1.4473	4.26039e-59	8.7141e-58	0.937378	8.59475e-26	8.262e-25	0.304609	0.000548608	0.001626	-0.204542	0.0189294	0.0503
Afu1g09960		-0.372936	7.3027e-05	0.000428317	0.756226	3.65796e-17	1.76732e-16	0.677614	4.24301e-15	1.88881e-14	1.11432	2.58482e-38	2.66696e-37	1.31318	1.09943e-56	3.34731e-55	-0.0148471	0.855327	0.890537	0.262628	0.000381612	0.00193013
Afu1g09970		0.0718437	0.314788	0.440804	-1.25187	7.54898e-60	1.72235e-58	-0.702443	5.7667e-22	3.86082e-21	-0.930916	1.75935e-37	1.77002e-36	-0.544612	1.6901e-14	7.87076e-14	0.392796	4.64103e-07	2.85517e-06	0.229674	0.00152151	0.00622339
Afu1g09980		-0.220116	0.243898	0.362675	0.253557	0.182275	0.236265	-0.209111	0.269142	0.324774	0.601536	0.0011691	0.00203988	-0.24443	0.191017	0.242187	0.127863	0.493047	0.582785	-0.255435	0.172589	0.290395
Afu1g10012		0.0181051	0.845235	0.894973	0.494024	1.17001e-07	3.14554e-07	0.0996145	0.282591	0.339124	0.206966	0.02349	0.0347449	0.176507	0.0507309	0.0729237	-0.268953	0.00341394	0.00820806	0.0949974	0.292774	0.429798
Afu1g10020		-1.60608	5.44658e-05	0.000336848	-0.883985	0.0251691	0.038689	-1.30801	0.000731273	0.00133437	-1.07016	0.0397385	0.0566056	-0.97657	0.0386256	0.0567977	-1.79226	0.000540283	0.00160289	-1.27464	0.00592626	0.0192444
Afu1g10030		-0.806137	1.66119e-06	1.82044e-05	-1.16869	5.807e-10	1.84797e-09	-0.451657	0.00604516	0.00974742	-1.45637	4.35142e-12	1.43798e-11	-0.920293	4.45118e-07	1.16204e-06	-1.09382	1.43366e-06	7.9016e-06	-1.27477	1.0162e-12	3.44445e-11
Afu1g10040		-0.0950021	0.114819	0.200818	0.373279	6.94159e-10	2.19474e-09	-0.555013	1.06496e-19	6.28284e-19	0.186027	0.001841	0.00315241	-0.707561	8.23049e-32	1.06003e-30	-0.282254	2.55317e-06	1.32838e-05	-0.24755	5.15788e-05	0.000344055
Afu1g10050		-0.173883	0.031281	0.0701596	0.745929	1.77515e-20	1.01816e-19	0.0387547	0.630437	0.684467	0.908644	3.71692e-30	2.86197e-29	0.402926	4.18214e-07	1.09457e-06	-0.0111685	0.888007	0.915489	0.190288	0.0165854	0.0448482
Afu1g10060		-0.125029	0.552773	0.667034	0.670805	0.00128432	0.00235742	1.12602	9.28484e-09	2.63909e-08	1.04134	6.9357e-08	1.74728e-07	0.476154	0.0138942	0.0219798	0.245506	0.197778	0.276362	-0.774898	1.28191e-05	0.000102004
Afu1g10080	zafA	0.0941892	0.382314	0.509189	-0.0226004	0.840095	0.874467	0.644171	1.25763e-09	3.82771e-09	0.257632	0.0140394	0.0214635	0.276913	0.0072432	0.0119851	0.374422	0.000606184	0.00177698	-0.273069	0.00702477	0.0221615
Afu1g10090		-0.715398	2.90941e-05	0.00020257	0.16282	0.340478	0.410022	-1.10238	1.44319e-10	4.69402e-10	-0.23907	0.165084	0.208539	-1.20152	4.03803e-12	1.59902e-11	-1.11729	8.05429e-11	1.15487e-09	-0.814536	2.86563e-06	2.82525e-05
Afu1g10100		-0.168035	0.372243	0.49935	0.339403	0.0747589	0.105471	0.457248	0.0120026	0.0184836	0.233384	0.203992	0.2522	0.0849935	0.635817	0.692899	-0.274054	0.140492	0.207861	-0.540289	0.00177429	0.00706239
Afu1g10110		0.955167	0.000587929	0.00255412	-0.10735	0.708384	0.762849	-1.96981	1.00547e-10	3.32624e-10	-0.721786	0.00866145	0.0135954	-2.42587	1.33908e-17	7.74264e-17	0.340731	0.230495	0.314077	0.49911	0.107684	0.201231
Afu1g10120		0.978707	0.000292959	0.00139235	-1.059	0.00228539	0.00406554	-1.84158	2.97911e-07	7.495e-07	-1.54684	3.30477e-08	8.55536e-08	-2.18753	1.42322e-14	6.67138e-14	0.490872	0.166514	0.239103	0.632756	0.0872682	0.171497
Afu1g10130		-0.596919	6.62678e-06	5.78933e-05	-3.34332	9.95692e-137	9.0647e-135	-2.6015	4.58487e-85	2.33929e-83	-2.41221	4.73704e-73	1.46627e-71	-1.90463	1.33038e-46	3.05035e-45	0.334182	0.0134868	0.027626	0.0999496	0.453987	0.58965
Afu1g10140		-0.599706	0.246839	0.366176	-2.34242	0.000533046	0.00102503	-2.48358	7.98739e-05	0.000161628	-3.42862	7.5916e-05	0.000150214	-2.36104	0.000201363	0.000404556	-1.68591	0.082056	0.132491	-0.477163	0.512833	0.641959
Afu1g10150		-0.754456	0.172374	0.276893	-1.21581	0.0640508	0.0916873	0.0910459	0.85873	0.884152	0.233229	0.681202	0.729685	1.68791	0.000700108	0.00132949	0.694587	0.299223	0.389872	0.842411	0.0621421	0.131359
Afu1g10160		-1.34331	0.510837	NA	0.278737	0.891475	0.916241	0.609736	0.754846	0.794457	3.28117	0.0669972	0.0917064	3.04696	0.085169	0.117568	1.65912	0.354346	NA	1.09391	0.511173	NA
Afu1g10170		0.00984848	0.98497	0.990696	-0.791051	0.214186	0.27298	1.03315	0.0337902	0.0486098	-0.561029	0.302318	0.35826	0.153001	0.747339	0.7914	0.23987	0.713908	0.779299	-0.870299	0.0453917	0.102175
Afu1g10180		-0.41669	0.714478	0.800945	2.80969	0.00243237	0.00431544	2.91583	0.00132273	0.00234228	2.65987	0.00434216	0.0070851	2.80845	0.00212434	0.00378922	-0.566506	0.3884	0.482322	-0.524069	0.384375	0.526869
Afu1g10190		-0.151539	0.0889608	0.1633	1.01046	3.54881e-31	3.18707e-30	0.948773	1.192e-28	1.15905e-27	1.05875	4.53124e-36	4.32892e-35	1.00216	2.74922e-33	3.79335e-32	-0.10325	0.209277	0.289321	-0.0981549	0.216668	0.34513
Afu1g10200		-0.0115164	0.872661	0.913065	0.537882	9.91891e-14	4.00639e-13	0.434528	7.49882e-10	2.31727e-09	0.508354	1.6677e-13	5.92664e-13	0.338053	6.67891e-07	1.71611e-06	-0.041044	0.554189	0.639773	-0.107991	0.105347	0.198419
Afu1g10210		-0.585106	0.00267593	0.00909888	-0.272746	0.163937	0.214774	-0.397819	0.0408431	0.0578771	-0.751319	0.000155774	0.00029856	-0.7642	0.000100888	0.000210858	-1.06368	1.00746e-07	7.05973e-07	-0.951487	1.23648e-06	1.33165e-05
Afu1g10220		-0.502784	0.000179769	0.000919347	0.464963	0.000522614	0.00100622	-1.16204	6.81573e-18	3.5798e-17	0.366879	0.00624173	0.0099606	-0.784805	5.50598e-09	1.71285e-08	-0.600867	7.28417e-06	3.37347e-05	-0.125548	0.353106	0.493514
Afu1g10230	zfpB	-0.282467	0.181918	0.288515	0.784473	0.000151341	0.000309413	0.879924	1.27412e-05	2.7793e-05	-0.98709	1.87611e-05	3.92643e-05	0.484238	0.0163538	0.0255358	-2.05403	1.20592e-19	8.85478e-18	-0.678153	0.000389176	0.00195932
Afu1g10240		-0.38152	0.833265	NA	4.21992	0.00301106	0.00527462	2.9141	0.0445795	0.0628172	4.02947	0.00464255	0.00755136	1.82177	0.230985	0.286793	-0.571969	0.513169	0.600721	-1.47384	0.166261	NA
Afu1g10250		-1.18668	0.01948	0.0473727	1.77149	1.29185e-05	2.946e-05	0.448506	0.291734	0.348609	1.148	0.0212891	0.0316761	1.21738	0.0109789	0.0176843	-1.81017	4.41718e-06	2.16577e-05	-0.417805	0.283963	0.420464
Afu1g10260		0.790861	0.463085	0.587591	4.91392	1.71891e-07	4.56572e-07	2.35263	0.0166642	0.0251615	1.82162	0.0151407	0.0230223	-0.342648	0.695178	0.745372	-2.30145	1.59362e-05	6.83139e-05	-1.90441	0.0115625	0.0334483
Afu1g10270		-0.389777	0.00135038	0.00513663	-0.441021	0.000533496	0.00102547	-0.58125	2.49097e-06	5.78479e-06	-0.256315	0.0393727	0.0561104	-0.000306707	0.997951	0.998349	-0.205072	0.114718	0.176051	0.191165	0.114974	0.211451
Afu1g10280		0.250894	0.0153464	0.0388209	0.659673	3.22134e-10	1.04301e-09	0.373528	0.000296338	0.000565398	0.482687	7.45019e-07	1.74924e-06	0.124519	0.198612	0.250722	0.0739082	0.455461	0.547166	0.00188483	0.984428	0.990659
Afu1g10295		0.232056	0.00558808	0.0168046	0.388231	4.73282e-06	1.12574e-05	0.262105	0.0017626	0.00307255	0.624259	1.93466e-14	7.28518e-14	0.275871	0.000694417	0.00131922	0.468084	1.49575e-08	1.29211e-07	0.245822	0.00252772	0.00951086
Afu1g10310		-0.0343555	0.733171	0.81594	-1.00699	2.82094e-22	1.74868e-21	-0.744428	2.60129e-13	1.03009e-12	-0.597159	3.75853e-09	1.03812e-08	-0.293503	0.00342626	0.00594252	0.375474	0.000316511	0.00100133	0.41657	3.92013e-05	0.000269933
Afu1g10320		0.466309	4.48489e-10	1.53205e-08	0.165149	0.0374515	0.0559034	0.341685	6.01617e-06	1.35073e-05	-0.163294	0.0229603	0.0339993	-0.114175	0.101387	0.137644	0.137866	0.071805	0.11785	0.0104489	0.882127	0.92563
Afu1g10330		0.332893	0.000594769	0.00257616	0.691594	1.87068e-12	6.99322e-12	0.795568	8.82382e-17	4.36072e-16	0.562677	9.27867e-10	2.65113e-09	0.623447	5.66146e-12	2.22011e-11	0.203977	0.0286805	0.0532278	0.160773	0.0711771	0.146155
Afu1g10340		-0.21344	0.0174227	0.0431498	1.07838	6.18726e-34	6.19126e-33	1.14833	8.50597e-39	1.29912e-37	0.741082	5.53629e-17	2.37899e-16	0.617025	2.44052e-12	9.84905e-12	-0.550739	3.10275e-10	3.8541e-09	-0.744742	6.74944e-18	3.88315e-16
Afu1g10350	pgkA	-0.786749	1.57898e-12	1.03046e-10	0.344395	0.00196973	0.00353107	-0.718399	1.09344e-10	3.60954e-10	0.469904	2.4323e-05	5.05175e-05	-0.310517	0.0052911	0.00894306	-0.661241	2.82022e-09	2.82799e-08	-0.378868	0.000667381	0.00311433
Afu1g10355		-0.171142	0.0956513	0.173362	0.0900868	0.382998	0.453985	0.289814	0.00460212	0.00756913	0.408701	6.26971e-05	0.00012491	0.402325	7.59427e-05	0.000160493	0.147472	0.150915	0.220629	-0.0586306	0.562515	0.685029
Afu1g10360		-0.0421197	0.610249	0.717385	-0.00661979	0.93854	0.950931	0.209542	0.0105172	0.0163671	0.198648	0.0138172	0.0211448	0.36227	3.84599e-06	9.19513e-06	0.163148	0.0520562	0.0893781	0.110609	0.154334	0.266099
Afu1g10370		-1.42479	1.24244e-08	2.72993e-07	1.0429	2.72078e-05	6.01408e-05	-0.40824	0.101247	0.133891	0.876489	0.000466675	0.000849714	0.102668	0.682207	0.733371	-1.5912	1.60421e-10	2.12611e-09	-0.913884	0.000251057	0.00134307
Afu1g10380	nrps1	-0.445303	0.00730203	0.0210053	1.00312	1.45279e-09	4.48193e-09	-0.359212	0.0304499	0.0440639	0.239323	0.149321	0.190544	-0.656398	7.74254e-05	0.000163366	-1.20909	3.04619e-13	7.39615e-12	-0.742489	7.79262e-06	6.56517e-05
Afu1g10390	abcB	-0.706071	0.00371129	0.0119717	1.74552	5.80706e-13	2.24218e-12	-0.158697	0.513537	0.574335	0.520014	0.0325498	0.0470732	-0.306213	0.208618	0.261858	-1.93158	1.52563e-15	5.38404e-14	-0.853587	0.000446135	0.00219429
Afu1g10400		0.393581	0.000439207	0.00198187	-1.32329	1.1161e-25	8.07803e-25	-0.253593	0.0264822	0.0387083	-1.28733	6.46004e-29	4.6756e-28	-0.553392	4.60866e-07	1.20011e-06	0.429534	0.000897168	0.002515	0.0937826	0.402909	0.54304
Afu1g10410		-0.0680441	0.438726	0.563635	0.14954	0.0961072	0.132569	0.403481	3.07635e-06	7.08859e-06	-0.212537	0.0157031	0.0238188	0.130771	0.122692	0.162992	-0.430121	1.74716e-06	9.46899e-06	-0.340754	4.27619e-05	0.000292151
Afu1g10420		0.533127	0.00782656	0.0222435	-0.284425	0.234991	0.296324	-0.0274326	0.897779	0.915626	-0.869409	1.84816e-05	3.87142e-05	0.181789	0.280775	0.340865	-0.0518575	0.83007	0.871115	0.742349	5.4215e-05	0.000359719
Afu1g10430		-0.420068	0.000176734	0.000906476	-0.596103	2.18669e-07	5.75393e-07	-0.483499	1.68741e-05	3.63221e-05	-0.1786	0.114017	0.149458	-0.127973	0.250872	0.308596	-0.00256601	0.98235	0.985706	-0.0645423	0.563776	0.685897
Afu1g10440		0.0504738	0.754832	0.830685	-1.6226	1.80545e-20	1.03397e-19	-0.320317	0.0491754	0.0687611	-1.73356	1.28199e-24	7.78586e-24	-0.00102477	0.994877	0.996164	-0.0604824	0.739704	0.799976	0.369767	0.0214855	0.0557408
Afu1g10450		0.443558	5.66933e-05	0.00034743	-0.613637	1.47705e-06	3.65464e-06	0.196446	0.0799112	0.107638	-0.370206	0.000549981	0.000992831	-0.207498	0.0430798	0.062761	0.68699	3.75112e-08	2.93294e-07	0.0396135	0.705243	0.79888
Afu1g10460		-0.165681	0.113794	0.199348	-1.12384	6.80763e-19	3.59531e-18	-0.0230506	0.824981	0.854948	-0.675222	1.32426e-09	3.7514e-09	0.394661	5.34543e-05	0.00011461	0.282933	0.0321782	0.0588791	0.252031	0.00945284	0.0283099
Afu1g10470		0.211247	0.045259	0.0945508	0.916954	3.26204e-18	1.66071e-17	-0.29388	0.00623982	0.0100334	0.800288	3.98796e-15	1.56452e-14	-0.310926	0.00258613	0.00455516	0.0945821	0.352563	0.445907	0.194201	0.0648512	0.135936
Afu1g10480		0.248552	0.162467	0.264036	1.88054	3.63662e-28	2.93649e-27	2.22296	2.63621e-40	4.2797e-39	0.807916	8.90012e-07	2.0755e-06	1.48984	7.00121e-21	5.05153e-20	-0.824072	1.45791e-07	9.92841e-07	-0.484573	0.000970259	0.00425238
Afu1g10490		-0.352705	0.0057624	0.0172694	-0.581353	1.13897e-05	2.61082e-05	-0.502744	9.31663e-05	0.000187504	-0.399644	0.00212244	0.00360112	-0.382973	0.00268196	0.00471322	-0.170997	0.204281	0.283663	-0.232934	0.0698352	0.143865
Afu1g10497		-0.27913	0.000200249	0.00100991	-0.0919137	0.233391	0.294586	-0.610356	1.8818e-15	8.5575e-15	0.282866	0.000134481	0.000259246	-0.239856	0.0012071	0.00222139	0.0956494	0.209277	0.289321	0.0913699	0.228287	0.359125
Afu1g10510		-0.204193	0.088777	0.1631	-1.78445	3.82315e-49	6.20661e-48	-2.9284	7.81664e-128	9.30581e-126	-1.92092	7.18673e-57	1.37317e-55	-2.42169	2.57566e-89	1.88327e-87	-0.340669	0.00522643	0.0119745	0.30252	0.0136135	0.0381806
Afu1g10525		0.341191	0.00011332	0.000619367	0.645998	5.34115e-13	2.06744e-12	1.49778	1.15613e-67	4.09763e-66	0.913635	1.27362e-27	8.658e-27	0.844609	3.33238e-24	2.95836e-23	0.608827	8.31206e-13	1.8733e-11	-0.311975	0.000114275	0.000686357
Afu1g10540		0.338593	0.000189232	0.000963791	0.37676	5.89421e-05	0.000125998	1.2522	6.88466e-46	1.36605e-44	-0.0754495	0.389796	0.449436	-0.0924497	0.280501	0.340667	-0.113616	0.211445	0.291963	-1.00605	6.36177e-34	1.06988e-31
Afu1g10550		0.398993	0.0082485	0.0231946	-1.48784	4.36684e-16	1.98679e-15	-0.263457	0.090875	0.121175	-1.87356	3.03419e-29	2.23793e-28	-1.05551	1.97126e-12	8.02857e-12	0.0132725	0.946104	0.959167	-0.393059	0.0111227	0.0324227
Afu1g10560		0.0485231	0.798608	0.863694	-3.34695	1.52684e-54	2.93545e-53	-0.318899	0.0945926	0.125789	-2.77354	1.33041e-43	1.62984e-42	0.102094	0.589229	0.651223	0.621934	0.00553696	0.0126161	0.469516	0.0133099	0.0375226
Afu1g10570		-0.177109	0.24967	0.369372	-0.518421	0.00134474	0.00246103	0.438507	0.00374503	0.00623678	0.37859	0.0123419	0.0190125	0.847855	9.80743e-09	2.97912e-08	0.719903	6.17928e-06	2.91968e-05	0.232239	0.109653	0.204025
Afu1g10575		0.600423	0.658644	NA	1.84577	0.153738	0.20267	2.8662	0.0169536	0.0255819	1.12912	0.275615	0.330197	2.66179	0.00441289	0.00752306	-0.11623	0.902482	0.926183	0.396017	0.56265	NA
Afu1g10580		0.747839	5.60674e-05	0.000345031	-0.561734	0.00267357	0.00471096	-0.381039	0.0407785	0.0577945	-0.821512	9.4775e-06	2.03722e-05	-1.01834	3.89672e-08	1.1262e-07	0.488061	0.00902985	0.0194827	0.110541	0.552173	0.674784
Afu1g10590		0.19787	0.5869	0.697532	-1.81699	0.000351968	0.000690843	-1.43725	0.000864705	0.00156523	-2.43559	5.41093e-07	1.28475e-06	-1.69029	1.7829e-05	4.02431e-05	-0.420721	0.484454	0.574792	-0.0551686	0.903886	0.941117
Afu1g10600		0.28992	0.0283538	0.0649434	0.260701	0.0529541	0.0769412	-0.102104	0.445233	0.506546	-0.0570875	0.661439	0.711223	-0.471875	0.000284477	0.000563492	-0.027869	0.833855	0.874217	-0.0798505	0.543892	0.667931
Afu1g10610		-0.116964	0.329895	0.45626	1.31141	4.5717e-28	3.66288e-27	-0.204718	0.088583	0.118255	1.14869	4.5454e-22	2.47123e-21	-0.332004	0.00552861	0.0093123	-0.279678	0.0180512	0.0355904	-0.244251	0.0415226	0.0951559
Afu1g10620		0.347111	0.0121565	0.0319822	-1.77113	2.03575e-26	1.52083e-25	-0.701878	1.1921e-06	2.86191e-06	-2.16656	1.2964e-44	1.64011e-43	-1.69118	1.87395e-32	2.48592e-31	-0.0483185	0.7886	0.838739	-0.642191	1.52682e-05	0.00011858
Afu1g10630		-0.531097	3.45175e-06	3.39183e-05	-2.05115	3.62824e-71	1.03987e-69	-2.76824	6.57178e-128	7.9254e-126	-1.6747	3.55281e-48	5.12288e-47	-1.97313	2.90167e-66	1.15643e-64	-0.154648	0.180246	0.25535	0.264013	0.0221392	0.0570271
Afu1g10640		0.0659587	0.603761	0.712123	0.262747	0.0434453	0.0641796	0.333666	0.0081088	0.0128233	0.0950823	0.444186	0.50332	0.459547	0.000133941	0.000275232	-0.101706	0.424529	0.51731	0.19184	0.107561	0.201117
Afu1g10645		0.202348	0.179368	0.285558	0.671634	9.89468e-06	2.28165e-05	0.901387	9.70672e-10	2.97579e-09	0.891849	3.5419e-10	1.03918e-09	0.537251	0.000147462	0.000300951	0.422563	0.0032368	0.00783387	-0.161788	0.241265	0.374222
Afu1g10650		0.396928	0.00802813	0.022713	0.837079	2.85044e-08	8.00641e-08	1.40659	7.85648e-22	5.21855e-21	0.937906	3.89366e-11	1.20965e-10	0.976375	3.87018e-12	1.53518e-11	0.497755	0.000503227	0.00150275	-0.0332873	0.808293	0.875142
Afu1g10660		0.029892	0.779784	0.848583	0.264535	0.01608	0.0254767	0.749997	4.58502e-13	1.78593e-12	0.549128	6.4477e-08	1.63054e-07	0.99961	2.23378e-24	2.00221e-23	0.314486	0.00267224	0.00662061	0.279504	0.00310903	0.0113191
Afu1g10670		-0.161154	0.0319106	0.0713887	0.323876	1.8011e-05	4.04768e-05	0.0893966	0.231495	0.283971	0.43773	3.19701e-09	8.87252e-09	0.0224866	0.760405	0.80313	-0.0473001	0.524648	0.611213	-0.228064	0.00187119	0.00737762
Afu1g10690		-0.0385155	0.632654	0.735712	0.171474	0.0369678	0.0552346	-0.224163	0.00591104	0.00955438	0.0978509	0.218061	0.267528	0.0578853	0.458716	0.525298	-0.112139	0.166683	0.239225	0.243533	0.00205294	0.007972
Afu1g10700		-0.156855	0.041418	0.0878275	-0.118696	0.140808	0.187542	-0.00201403	0.979002	0.982069	0.0867272	0.253217	0.306168	0.215733	0.00321235	0.00559346	0.0485681	0.54191	0.627507	0.060892	0.40291	0.54304
Afu1g10710		0.0657525	0.314621	0.440641	0.335501	5.96489e-07	1.51712e-06	0.444442	4.55527e-12	1.65818e-11	0.321789	2.5012e-07	6.06584e-07	0.319129	1.48095e-07	4.0747e-07	0.052041	0.418249	0.510956	-0.0595604	0.316726	0.455404
Afu1g10720		0.726	2.58669e-05	0.000183162	-2.10966	1.34998e-22	8.49316e-22	0.267815	0.125128	0.1626	-2.50294	2.24272e-39	2.40484e-38	-1.12078	4.49762e-11	1.63913e-10	0.332723	0.148695	0.218014	-0.662594	0.000119752	0.000713374
Afu1g10730		1.26697	0.00264105	0.00901152	0.195767	0.687118	0.74383	0.201376	0.659003	0.711074	-1.64488	0.000128499	0.00024823	-1.19378	0.0015373	0.00278815	-0.57367	0.244714	0.329653	-0.128187	0.757743	0.838121
Afu1g10740		-0.09053	0.353097	0.479868	-0.805669	4.06731e-14	1.67788e-13	0.0475447	0.62475	0.679403	-0.357064	0.000289405	0.000538345	0.162742	0.0839392	0.11606	0.358075	0.000867529	0.00244168	0.0246676	0.792708	0.864368
Afu1g10750		-0.400317	4.3178e-05	0.000280321	-0.361703	0.000335777	0.000660738	-0.434292	9.94185e-06	2.18872e-05	0.143125	0.143655	0.183997	0.123681	0.198699	0.250764	0.104511	0.300101	0.390681	0.157656	0.102831	0.195054
Afu1g10760		0.0976673	0.529426	0.645453	-2.71211	4.4734e-50	7.51175e-49	-0.166277	0.286617	0.343201	-1.92266	4.37144e-32	3.58914e-31	0.286613	0.0610902	0.0866479	0.887125	2.65965e-06	1.37592e-05	0.550557	0.000343643	0.00176462
Afu1g10770		-1.20205	3.93797e-05	0.000260299	-0.70901	0.0156287	0.0247998	-0.39711	0.169984	0.214758	-0.67916	0.0240132	0.0354679	-0.571298	0.0539959	0.0772939	-1.1722	0.000102697	0.000364686	-1.37624	2.75025e-06	2.73306e-05
Afu1g10780		-0.368993	0.00281059	0.00948575	-1.21655	2.23858e-20	1.27609e-19	-0.690315	3.24089e-08	8.83845e-08	-0.972593	3.70321e-14	1.3684e-13	-0.700325	1.85634e-08	5.51793e-08	-0.125036	0.358542	0.451899	-0.379003	0.00260318	0.00975355
Afu1g10790		0.00239431	0.989158	0.993269	1.07948	3.54678e-10	1.14558e-09	1.2264	2.1047e-13	8.38088e-13	1.43961	3.67716e-19	1.75739e-18	1.24448	6.0131e-15	2.89765e-14	0.362522	0.0204607	0.0395415	0.020472	0.89093	0.931848
Afu1g10800		-0.0995558	0.396185	0.52302	0.578935	7.90407e-07	1.9907e-06	1.13576	1.60926e-23	1.17573e-22	0.212032	0.0664512	0.0909993	0.583033	2.25456e-07	6.05957e-07	-0.466459	5.32403e-05	0.000203165	-0.652279	2.00344e-09	3.84211e-08
Afu1g10810		0.0445366	0.535451	0.65044	-0.153541	0.0386054	0.057524	-0.298079	4.26461e-05	8.8238e-05	-0.170542	0.0170952	0.025783	-0.449912	2.28286e-10	7.86593e-10	0.0275359	0.709413	0.775787	-0.107296	0.135789	0.24038
Afu1g10820		-0.410276	0.00804282	0.0227399	-1.26039	3.07264e-15	1.34461e-14	-0.396231	0.0105261	0.0163782	-0.428646	0.00604045	0.00965931	0.0132244	0.931647	0.944772	0.42147	0.00887607	0.0192009	-0.000820217	0.995758	0.997469
Afu1g10830		0.603546	0.000444061	0.00199759	0.0476674	0.801226	0.842985	1.66563	4.90162e-24	3.70052e-23	0.459407	0.00291574	0.00486445	1.71924	2.74364e-32	3.59652e-31	1.01529	4.98426e-09	4.72234e-08	0.657154	1.57206e-06	1.65835e-05
Afu1g10840		-0.0488446	0.611376	0.718517	0.749409	3.66608e-15	1.59603e-14	0.504649	6.64616e-08	1.77499e-07	1.29211	1.36002e-48	1.97949e-47	0.163783	0.0704691	0.0987737	0.493852	1.52244e-08	1.31391e-07	-0.389711	8.81746e-06	7.30457e-05
Afu1g10850		-0.195563	0.00544727	0.0164889	1.12502	3.52021e-60	8.09126e-59	1.16662	1.86529e-66	6.4631e-65	1.48805	4.1553e-109	2.58967e-107	1.16026	1.65434e-67	6.82766e-66	0.167471	0.0104036	0.0220597	-0.201925	0.00162457	0.0065651
Afu1g10860		0.321792	0.000667777	0.00283757	-0.368485	0.000218209	0.000438211	0.401567	2.15988e-05	4.59278e-05	-0.287025	0.00215563	0.00365544	0.192528	0.0348883	0.0516868	0.403252	4.40105e-05	0.0001711	0.112753	0.216442	0.344895
Afu1g10870		-0.307947	0.411789	0.538683	-1.89605	6.98865e-05	0.0001482	-3.38722	2.72311e-09	8.08142e-09	-1.71314	0.000124244	0.00024026	-0.881084	0.0223782	0.0341952	-0.125036	0.815084	0.85925	2.19819	0.000137468	0.000803046
Afu1g10880	pmcA	0.265819	0.0779281	0.146934	-1.24816	6.83898e-16	3.08585e-15	-0.820105	7.00385e-08	1.86729e-07	-0.670098	9.05507e-06	1.94823e-05	0.279378	0.0621083	0.0879978	0.843881	4.97534e-08	3.75937e-07	1.3653	1.62862e-19	1.07896e-17
Afu1g10890		-2.55827	0.077475	NA	-1.22096	0.34911	0.419211	-0.630304	0.584235	0.641353	0.746784	0.640751	0.693879	0.977715	0.517042	0.58204	-0.590531	0.687949	0.75686	-0.950255	0.438472	NA
Afu1g10900		0.112723	0.202054	0.313513	-0.0437312	0.639305	0.698668	0.657922	2.72858e-14	1.15538e-13	0.253096	0.00289684	0.00483553	0.399277	1.33144e-06	3.3138e-06	0.40955	5.49342e-06	2.62973e-05	-0.145922	0.069988	0.144146
Afu1g10910	tubA	0.102576	0.142359	0.238305	-0.48355	7.16118e-12	2.55961e-11	-0.48614	4.29684e-12	1.5678e-11	-0.66623	1.93905e-21	1.02657e-20	-0.584046	5.88701e-17	3.23281e-16	-0.0801037	0.257171	0.343688	0.00467029	0.946852	0.968184
Afu1g10920		-0.154499	0.0232508	0.0549981	-0.804655	4.30241e-28	3.45308e-27	-1.67969	5.83556e-111	4.63154e-109	-0.58918	2.98996e-17	1.30229e-16	-1.09134	2.7284e-55	7.91748e-54	0.060977	0.414803	0.508328	0.433845	1.41574e-08	2.33596e-07
Afu1g10930		-0.242769	0.121543	0.210099	0.6741	1.70339e-05	3.84017e-05	1.14033	3.31429e-13	1.30464e-12	0.994311	2.18141e-10	6.48417e-10	1.16753	8.86824e-14	3.9687e-13	0.0774421	0.620906	0.699499	-0.215573	0.168093	0.284438
Afu1g10940	sskB	0.658354	2.13332e-05	0.000154949	0.788508	4.33543e-07	1.1152e-06	1.34345	2.65841e-18	1.43024e-17	0.667183	1.03913e-05	2.22541e-05	0.744708	7.76436e-07	1.97968e-06	0.53703	0.000428832	0.00130499	0.0596078	0.69064	0.787849
Afu1g10950		0.383489	0.000536029	0.00235675	0.806806	3.96355e-13	1.5445e-12	0.322014	0.00371203	0.00618406	0.859442	1.96171e-15	7.83167e-15	0.0621296	0.566868	0.63011	0.436125	5.93298e-05	0.000223685	0.123605	0.255499	0.389122
Afu1g10960		-0.16476	0.0421823	0.0890547	0.20768	0.0113626	0.0184271	0.363312	5.41813e-06	1.22237e-05	0.537502	1.20464e-11	3.86802e-11	0.510323	7.18186e-11	2.56799e-10	0.165062	0.0397071	0.0705706	-0.0177485	0.817835	0.881761
Afu1g10970		0.154594	0.027344	0.0630038	-0.627592	3.0308e-18	1.54637e-17	-0.550537	8.05535e-15	3.53507e-14	-0.550152	4.73562e-15	1.85392e-14	-0.713586	1.60376e-24	1.44447e-23	0.232034	0.00131314	0.00352792	-0.00845564	0.904727	0.941117
Afu1g10980		-0.0425945	0.700254	0.789445	-1.14896	2.79962e-18	1.43227e-17	-0.70396	1.72739e-09	5.19111e-09	-1.2169	2.54413e-23	1.46284e-22	-0.787869	1.32245e-12	5.44098e-12	-0.110534	0.435401	0.527944	-0.126503	0.28097	0.41709
Afu1g10990		-0.00777295	0.962676	0.97493	-3.25251	7.59649e-37	8.41778e-36	0.186524	0.259411	0.314312	-2.60696	7.92134e-37	7.76743e-36	0.440636	0.00584919	0.00981489	0.637776	0.0245761	0.0465113	0.246339	0.121622	0.220799
Afu1g10995		-0.0765203	0.92892	0.95189	0.256012	0.773233	0.819475	-0.302145	0.73319	0.775886	-0.602507	0.506932	0.564568	-0.237067	0.771145	0.812073	-0.935039	0.318287	0.410075	-0.0114424	0.989196	0.993627
Afu1g11000		-0.129383	0.279719	0.402591	-0.0674693	0.593918	0.659128	0.292238	0.0122855	0.0188849	0.111139	0.342785	0.400743	0.822485	3.79323e-14	1.73005e-13	0.0492251	0.69172	0.759724	0.400864	0.000142651	0.000823962
Afu1g11010		0.449169	0.0451285	0.0943458	-0.113778	0.630734	0.691091	-2.19572	8.20422e-16	3.80732e-15	-1.54887	6.78976e-11	2.08016e-10	-2.30903	1.74458e-21	1.3107e-20	-0.985924	7.61234e-05	0.000279816	0.33586	0.243559	0.376844
Afu1g11020		2.36771	0.1773	NA	3.12648	0.0730994	0.103334	2.56877	0.14026	0.180196	-0.762015	0.64457	0.697445	-0.287123	0.84694	0.876874	-1.52079	0.353951	0.447595	-0.488178	0.740128	NA
Afu1g11030		-0.180272	0.778649	0.84777	-2.47369	0.0143789	0.0229459	-1.04322	0.138123	0.17777	-2.80592	0.00504541	0.00816943	-1.10005	0.102957	0.13953	-0.512499	0.686405	0.755527	-0.237105	0.746661	0.829887
Afu1g11040		0.805436	0.0312014	0.070017	-0.470353	0.308536	0.376246	0.433963	0.261408	0.316526	-0.664664	0.0604708	0.0834247	0.42496	0.167668	0.215826	0.611124	0.170644	0.243796	0.796432	0.0137143	0.0384028
Afu1g11050		0.16993	0.365436	0.492257	0.0492117	0.808242	0.848444	-0.141475	0.466776	0.528205	-0.553784	0.00367844	0.00605638	-0.329605	0.061444	0.0870965	-0.433066	0.0350567	0.0633568	-0.0182009	0.920903	0.949607
Afu1g11060		-0.141522	0.329509	0.455943	1.24585	1.20822e-18	6.29603e-18	0.850359	1.46421e-09	4.43032e-09	1.46004	2.56572e-26	1.65684e-25	0.650025	2.65586e-06	6.43756e-06	0.0726756	0.58634	0.667829	-0.341856	0.0105385	0.0310119
Afu1g11070		0.0169928	0.7722	0.843718	0.354465	3.99465e-09	1.19543e-08	0.190899	0.00105474	0.00188934	0.502403	8.28683e-20	4.09535e-19	0.39444	2.42573e-13	1.05308e-12	0.164931	0.00368107	0.00876697	0.220534	3.64135e-05	0.000252928
Afu1g11080	kin1	0.0230121	0.772077	0.843718	0.317812	7.44055e-05	0.000157423	-0.549243	1.15601e-11	4.09097e-11	0.42204	6.39537e-08	1.61819e-07	-0.535697	1.08327e-11	4.14301e-11	0.12724	0.106539	0.165422	0.0365577	0.649105	0.755218
Afu1g11090	clrD	-0.677708	5.83636e-06	5.22245e-05	0.28428	0.0560231	0.0810833	-1.00205	2.98996e-11	1.02605e-10	0.386249	0.00982797	0.0153254	-0.418198	0.00540043	0.00911126	-0.57574	0.000109697	0.000385783	-0.0938611	0.535635	0.66076
Afu1g11100		2.02881	4.29155e-09	1.07535e-07	-0.0298232	0.938185	0.950676	1.83774	1.17376e-07	3.0565e-07	-0.468641	0.138094	0.177512	-0.17962	0.563235	0.626447	1.59	9.11751e-06	4.1178e-05	0.0114533	0.970748	0.982184
Afu1g11110	cch1	0.00371639	0.973966	0.983412	0.984373	3.72124e-18	1.88724e-17	0.741603	4.92848e-11	1.6624e-10	0.902998	6.83824e-16	2.77535e-15	0.827928	1.0749e-13	4.78043e-13	-0.077658	0.485245	0.575505	0.0900413	0.414445	0.553247
Afu1g11120		-0.0378374	0.621842	0.726715	1.05866	6.3402e-44	8.81364e-43	0.370256	1.2048e-06	2.88866e-06	0.857256	5.13972e-30	3.93791e-29	0.159983	0.0340473	0.0505296	-0.239242	0.00137316	0.00366969	-0.24811	0.000943227	0.00416172
Afu1g11130		-0.237257	0.0243717	0.057122	-1.70186	4.92962e-58	1.06705e-56	-2.72741	2.31857e-145	4.39393e-143	-1.74968	2.12925e-61	4.75293e-60	-2.36271	2.54862e-110	3.3333e-108	-0.285077	0.0073847	0.0163119	0.12744	0.232389	0.363744
Afu1g11140		-0.364592	0.00431435	0.013596	-0.840213	4.50315e-09	1.34155e-08	-0.657749	5.90288e-07	1.45511e-06	-0.694871	4.5487e-07	1.08584e-06	-0.756744	8.5685e-09	2.6198e-08	-0.21925	0.149886	0.219513	-0.463586	0.000611836	0.00289843
Afu1g11150	ksrA	0.133957	0.216912	0.331566	-0.266607	0.0202649	0.0316322	0.805076	3.80144e-14	1.59153e-13	0.200851	0.0570126	0.0791251	0.5187	4.64047e-07	1.20806e-06	0.601415	8.01172e-08	5.73932e-07	-0.152418	0.130076	0.232526
Afu1g11160		-0.0233629	0.876707	0.916314	-3.58286	1.08304e-69	3.0476e-68	-0.449875	0.00308094	0.00519797	-3.18693	1.99327e-71	5.89474e-70	-0.182562	0.220793	0.275137	0.37256	0.0968446	0.152423	0.24395	0.105115	0.198068
Afu1g11170		-0.165714	0.723015	0.807815	3.65378	8.80911e-19	4.62416e-18	2.17715	2.04787e-07	5.23583e-07	3.18905	2.33983e-15	9.30522e-15	2.06396	3.886e-07	1.0208e-06	-0.630442	0.0617988	0.10372	-0.278907	0.425466	0.564513
Afu1g11180	hsp78	-1.70964	1.64674e-20	3.8921e-18	4.16421	5.63092e-115	3.93148e-113	2.24813	9.0432e-35	1.18109e-33	5.02171	1.17296e-164	1.55601e-162	3.43066	7.61793e-78	4.23594e-76	-0.852134	2.90143e-06	1.48874e-05	-0.527106	0.00383226	0.0134537
Afu1g11190		-0.223458	0.0197649	0.047959	-0.619786	1.1449e-10	3.79698e-10	-1.037	3.72023e-27	3.32814e-26	-0.445819	3.38955e-06	7.52639e-06	-0.450926	2.54681e-06	6.17808e-06	-0.0494913	0.607058	0.6873	0.362615	0.00016014	0.000909957
Afu1g11200		-0.230507	0.0498615	0.102117	0.40101	0.000652592	0.00123951	0.279623	0.0159559	0.0241511	0.799101	3.36831e-12	1.11988e-11	0.414479	0.000293496	0.000581109	0.167584	0.144686	0.213338	-0.0956509	0.396951	0.538439
Afu1g11210		-0.255375	0.535347	0.650405	2.58084	2.14991e-13	8.50983e-13	1.01517	0.00600062	0.00968065	1.94078	2.61232e-08	6.80641e-08	1.00344	0.0049146	0.00833095	-0.895434	0.00112105	0.00307076	-0.267111	0.383757	0.526506
Afu1g11220		-0.151548	0.283887	0.40745	3.69808	2.14629e-151	2.43055e-149	3.26317	2.50078e-118	2.32222e-116	3.53623	1.00085e-138	9.9934e-137	2.53994	1.7251e-72	8.13163e-71	-0.313394	0.0259501	0.0488576	-0.874774	5.10956e-10	1.11708e-08
Afu1g11230	hmg2	0.19952	0.783105	0.851243	-1.3365	0.196238	0.252882	1.15295	0.0878248	0.11731	-2.0596	0.0386763	0.0551889	0.0899866	0.887637	0.908154	-0.523585	0.672729	0.744072	-0.863442	0.136613	0.2413
Afu1g11250		-0.284671	0.105802	0.187821	-2.13362	1.47318e-28	1.21169e-27	-2.09376	1.61528e-29	1.64108e-28	-3.09072	6.59707e-52	1.07663e-50	-3.25776	3.5455e-61	1.23309e-59	-1.24177	1.27311e-08	1.11781e-07	-1.44867	2.03106e-12	6.36619e-11
Afu1g11260		-2.53332	0.0483165	NA	-0.902249	0.399237	0.470526	-1.463	0.170551	0.215357	0.700745	0.629249	0.684056	0.596809	0.667766	0.721013	-0.930323	0.462923	0.55474	-0.473506	0.691827	NA
Afu1g11270		0.522693	0.531966	0.647646	-0.219152	0.822996	0.860536	0.227429	0.792395	0.826484	-0.764275	0.359661	0.41868	-0.290296	0.695204	0.745372	-0.0224299	0.981703	0.985166	0.0049676	0.994867	0.997434
Afu1g11280		0.998956	0.464464	0.588545	0.87534	0.550777	0.618975	-1.19194	0.48031	0.541085	-3.10557	0.0365626	0.0524032	-1.1822	0.336453	0.399627	-2.98195	0.0590244	0.0996971	1.00869	0.523489	0.650548
Afu1g11290		-1.97147	0.00272245	0.00923858	-2.15334	0.00602112	0.0101825	-0.363595	0.494182	0.55523	-3.90143	0.00312728	0.00519034	-0.563256	0.472896	0.539208	-3.71956	0.00734721	0.0162409	-2.17113	0.00147105	0.00603958
Afu1g11300		-1.34331	0.547435	NA	-0.683057	0.759673	0.807501	0.602387	0.779525	0.816177	0.123463	0.955905	0.965575	1.46239	0.497121	0.563371	-0.536794	0.810016	NA	-0.483313	0.815345	NA
Afu1g11310		-3.2453	0.0560704	NA	-0.802695	0.617913	0.679996	-1.28837	0.41719	0.478571	1.08526	0.575441	0.631998	3.78394	0.0183805	0.0284753	-1.35735	0.465501	0.557536	1.82701	0.219262	NA
Afu1g11330		1.07283	0.471596	0.594937	-0.683058	0.688837	0.745161	0.5885	0.713192	0.759136	0.883878	0.429237	0.488228	-0.954433	0.485667	0.551941	2.63977	0.0579952	0.0981317	-0.470101	0.752176	0.833839
Afu1g11340		-0.657659	0.507594	NA	0.0476414	0.961534	0.968732	-0.311817	0.746793	0.787589	-0.0280833	0.978385	0.981556	-2.12872	0.109304	0.146888	-0.733384	0.477293	0.568146	-2.47457	0.0587904	NA
Afu1g11350		-1.6416	0.13789	NA	1.47417	0.0962321	0.132701	-1.91549	0.102406	0.135365	-1.71675	0.266388	0.320383	0.466951	0.681643	0.732872	-4.83253	0.000533886	0.0015865	0.740838	0.537967	NA
Afu1g11360		0.338682	0.565951	0.678815	-2.42729	0.0321614	0.0485453	0.238277	0.691754	0.739623	-0.490196	0.398335	0.457507	-2.01246	0.00388828	0.00668889	2.27578	0.0436392	0.0766168	-1.91205	0.00679189	0.0215277
Afu1g11370		-0.231809	0.648903	0.749228	-0.0305447	0.954738	0.963767	-1.65393	0.00965971	0.0150883	-0.848118	0.139099	0.178679	-1.89755	0.00269507	0.00473538	-1.04938	0.0799354	0.129596	-0.475433	0.521167	0.648862
Afu1g11380		0.66028	0.00110755	0.00434718	-1.19934	4.25994e-08	1.18118e-07	-1.59321	1.81904e-13	7.29031e-13	-2.9462	1.7724e-39	1.90713e-38	-3.19572	4.54248e-48	1.07881e-46	-1.08658	5.48086e-06	2.62649e-05	-0.942228	5.00918e-05	0.00033593
Afu1g11390		-0.404352	0.00104657	0.00414764	-0.968655	2.11643e-13	8.3809e-13	-1.13826	6.91299e-19	3.8555e-18	-2.20796	2.02633e-50	3.15184e-49	-2.38646	1.66882e-63	6.27394e-62	-1.64365	3.05509e-26	5.79512e-24	-1.65256	1.17347e-29	1.50911e-27
Afu1g11400		0.394323	0.0380259	0.0820267	1.32555	1.61027e-12	6.03915e-12	0.822175	1.09187e-05	2.39411e-05	0.277331	0.119683	0.156049	-0.590132	0.00117524	0.00216749	-0.653896	0.000196493	0.000653634	-1.01798	1.1968e-08	2.00499e-07
Afu1g11410		0.551533	0.000783124	0.00324355	-1.99988	5.25844e-16	2.38427e-15	-0.0597619	0.727784	0.77122	-2.85403	3.59408e-36	3.44423e-35	-1.58827	5.2174e-21	3.79395e-20	-0.302615	0.300887	0.391648	-0.976977	2.92559e-08	4.55236e-07
Afu1g11420		0.127506	0.0844076	0.156785	-0.0884287	0.23659	0.297935	0.173713	0.0187373	0.0280682	0.311324	2.18955e-05	4.55877e-05	0.0246642	0.736208	0.782013	0.527259	1.17693e-12	2.53332e-11	-0.0215421	0.768608	0.846107
Afu1g11430		0.572396	0.779302	NA	3.72868	0.0416926	0.0618364	-1.26697	0.553017	0.612367	0.098308	0.959789	0.968024	0.131141	0.943942	0.953845	-3.05798	0.0765704	0.12483	1.97051	0.316324	NA
Afu1g11440		0.241786	0.0474368	0.098209	-0.0586495	0.650515	0.709	0.337739	0.00556138	0.00901903	-0.146966	0.217588	0.267123	0.0750216	0.514389	0.579898	0.153469	0.226333	0.309423	-0.0209321	0.855442	0.907208
Afu1g11450		0.0303917	0.697264	0.786581	-0.44109	6.09647e-08	1.66997e-07	0.496103	1.47777e-10	4.79643e-10	-0.17572	0.0239745	0.0354164	0.414441	4.80575e-08	1.37991e-07	0.295762	0.000268579	0.000867167	-0.0512701	0.495413	0.6256
Afu1g11460	bgt1	-0.516409	2.50781e-08	4.87722e-07	0.641444	3.68335e-12	1.34554e-11	0.247942	0.00716006	0.0113947	0.550779	2.57467e-09	7.18402e-09	0.719274	5.82194e-15	2.81137e-14	-0.607073	4.36867e-11	6.53389e-10	-0.0450766	0.622831	0.735042
Afu1g11470		0.0874474	0.349086	0.475804	-0.557888	7.72042e-09	2.25446e-08	-0.0825466	0.378744	0.439078	-0.273851	0.00331297	0.00547699	-0.151694	0.0998351	0.135794	0.371484	0.00011768	0.000410685	0.0182995	0.8433	0.898034
Afu1g11480		-0.213432	0.0048753	0.0150436	-0.352902	4.17336e-06	9.95475e-06	-0.489561	1.26631e-10	4.14193e-10	-0.403044	1.21929e-07	3.02091e-07	-0.152038	0.0440015	0.0639579	-0.263574	0.000623045	0.00181916	0.124091	0.101599	0.193231
Afu1g11490		-0.101148	0.427414	0.55292	0.164415	0.201326	0.258649	0.918007	2.60782e-13	1.03223e-12	0.347699	0.00580453	0.0093077	0.722854	6.33969e-09	1.96048e-08	0.0821366	0.518702	0.605843	-0.296302	0.0155697	0.0425625
Afu1g11500	erg27	-0.279849	0.0127878	0.033382	-0.190792	0.095226	0.131451	-1.40073	8.97094e-33	1.05049e-31	-0.978228	5.05578e-17	2.17856e-16	-1.41864	2.82215e-34	4.03798e-33	-1.06728	2.17809e-19	1.50239e-17	-0.29776	0.0139581	0.0389731
Afu1g11510		-0.963875	2.11484e-07	3.06197e-06	-0.705832	0.00019753	0.000398233	-1.38341	3.95427e-13	1.54543e-12	-0.0351418	0.854136	0.880398	-0.823236	2.1658e-05	4.83569e-05	-0.293184	0.132545	0.198099	-0.403702	0.0419864	0.0959673
Afu1g11520		0.29878	0.0718762	0.13766	-1.13501	2.35482e-09	7.15538e-09	-0.306787	0.0722378	0.098099	-1.04967	8.4961e-10	2.43503e-09	-0.79957	1.04597e-06	2.63223e-06	0.384115	0.0483254	0.0838261	-0.194003	0.249533	0.383441
Afu1g11530		0.235356	0.262864	0.383892	-1.00391	6.54691e-06	1.54145e-05	-1.44693	5.95533e-11	1.99787e-10	-2.04528	6.05449e-20	3.00171e-19	-1.69271	2.97494e-15	1.45934e-14	-0.806006	0.000619443	0.0018099	-0.0104241	0.963073	0.977805
Afu1g11535		-0.421496	0.00101127	0.00403631	2.07854	7.88254e-68	2.15286e-66	0.866084	9.41682e-13	3.58527e-12	2.27162	4.41777e-81	1.66762e-79	1.10766	4.46017e-20	3.07021e-19	-0.228416	0.0371705	0.0667662	-0.179923	0.11246	0.208169
Afu1g11540		-0.122253	0.137249	0.231976	4.09734	0	0	3.34172	0	0	4.15369	0	0	2.53919	8.80814e-238	1.16846e-234	-0.0659073	0.360018	0.45332	-0.924785	2.45321e-37	5.36332e-35
Afu1g11550		-0.472415	1.91681e-05	0.000141336	-1.39109	1.55194e-34	1.5889e-33	-0.716731	1.01986e-10	3.37145e-10	-0.725676	8.58875e-11	2.61321e-10	-0.381016	0.000570827	0.00109541	0.193003	0.0926049	0.14699	-0.1367	0.217932	0.346701
Afu1g11560		0.297815	0.465259	0.589323	-0.0918026	0.842718	0.876903	2.2086	1.63896e-09	4.93814e-09	0.0868995	0.816664	0.84685	1.02645	0.00207818	0.00371257	0.476517	0.272054	0.360613	-0.884337	0.00164887	0.00665099
Afu1g11570		0.883189	0.0134982	0.0349522	0.730626	0.0524357	0.0762238	1.8499	8.34827e-08	2.20171e-07	0.317308	0.313796	0.369974	0.920276	0.00220498	0.00392776	0.469871	0.16277	0.234683	-0.0464314	0.870959	0.917655
Afu1g11580		1.03004	1.63976e-05	0.000123725	0.913409	0.000245873	0.000491323	0.73715	0.002433	0.00415691	0.524589	0.0123596	0.0190333	0.117039	0.575023	0.637952	0.641216	0.00373243	0.00887592	0.409926	0.0547998	0.118812
Afu1g11590		-0.332189	0.25364	0.373918	0.146705	0.621998	0.683397	2.29688	1.25366e-20	7.86587e-20	1.13152	1.68648e-05	3.54314e-05	1.9781	8.15003e-16	4.14465e-15	0.652629	0.0157283	0.0316337	-0.650971	0.000657338	0.00307896
Afu1g11600		-0.100394	0.691693	0.78288	-0.538716	0.0619777	0.0889254	-1.67907	1.19325e-07	3.10466e-07	-1.95599	8.23585e-09	2.22449e-08	-1.90754	3.10593e-10	1.06505e-09	-1.51767	3.47399e-05	0.00013922	-0.328869	0.358643	0.499257
Afu1g11620		0.537968	0.000189684	0.000965037	0.521402	0.000563182	0.00107851	1.33752	7.549e-22	5.02509e-21	0.854394	2.10546e-11	6.6501e-11	1.28488	2.37244e-25	2.2253e-24	0.870959	1.28137e-10	1.75416e-09	0.485324	3.7585e-05	0.000259827
Afu1g11630		0.232392	0.0550079	0.110395	0.411069	0.00100678	0.00187129	1.21612	1.3775e-25	1.13601e-24	1.1096	8.8507e-24	5.19845e-23	1.33797	3.46153e-35	5.17613e-34	0.930925	4.58485e-16	1.87967e-14	0.354244	0.000561166	0.00268017
Afu1g11640		0.434087	0.665808	0.762205	3.12745	0.000425529	0.000827532	2.16773	0.0159639	0.0241552	2.595	0.000420891	0.000769521	1.04383	0.176846	0.226416	-0.0983539	0.86177	0.895173	-0.689815	0.2733	0.408688
Afu1g11650		0.476386	0.306567	0.43206	2.6309	4.61658e-10	1.47928e-09	1.00414	0.0251462	0.0368948	1.91757	5.53609e-08	1.40844e-07	0.389354	0.302014	0.363466	-0.236941	0.418352	0.511014	-0.138402	0.69698	0.793012
Afu1g11660		0.156475	0.163404	0.265311	-0.49516	2.52895e-05	5.61009e-05	0.344376	0.00210009	0.0036275	-0.212197	0.057191	0.0793462	-0.22301	0.0429803	0.0626457	0.439438	0.000170252	0.000577119	-0.41091	0.000184216	0.00102349
Afu1g11670		0.115305	0.40689	0.533311	0.696105	6.37551e-07	1.61801e-06	0.300372	0.0295103	0.0427976	0.490813	0.000159325	0.000304987	-0.056502	0.66431	0.718219	-0.0899874	0.491476	0.581155	-0.241569	0.0613263	0.130012
Afu1g11690		0.259423	0.0294765	0.0670409	0.627534	1.78721e-07	4.7363e-07	0.226533	0.0579888	0.080251	0.340535	0.00327837	0.00542364	-0.0468228	0.685048	0.735927	-0.0275753	0.813511	0.858088	-0.0139324	0.904223	0.941117
Afu1g11700		-0.31662	0.00013798	0.000734855	-0.20983	0.0154354	0.024514	-0.438735	1.87581e-07	4.81448e-07	-0.42774	7.15146e-07	1.68336e-06	-0.265446	0.00120949	0.0022249	-0.534531	2.56675e-09	2.59958e-08	-0.143331	0.0847631	0.167666
Afu1g11710		-0.229378	0.0563182	0.112418	-1.56004	2.85169e-38	3.33511e-37	-2.97207	3.69219e-133	5.27472e-131	-1.96275	1.56605e-59	3.23163e-58	-2.37002	5.19015e-86	3.39407e-84	-0.632091	1.76978e-07	1.19009e-06	0.372679	0.0021458	0.00827747
Afu1g11715		0.788891	0.309716	0.435164	-0.517594	0.602104	0.666246	0.217974	0.791312	0.825675	-1.84758	0.0419099	0.0594978	-0.196584	0.761709	0.804259	-0.541097	0.622381	0.700813	0.374333	0.594966	0.713127
Afu1g11720		-1.589	1.78951e-09	4.92114e-08	-0.942157	0.000366636	0.000718417	-3.30411	5.44409e-23	3.87385e-22	-0.73128	0.0167094	0.0252545	-1.99491	3.65094e-09	1.15394e-08	-1.37812	6.6046e-06	3.10454e-05	-0.279796	0.479512	0.612523
Afu1g11730		-0.191953	0.00638957	0.0188773	0.19148	0.0065947	0.0110879	-0.0497928	0.479151	0.539975	0.141545	0.0441206	0.0624549	0.00798571	0.909445	0.926506	-0.241888	0.000592008	0.00173879	-0.134175	0.0559105	0.120696
Afu1g11740		-0.893936	0.00574111	0.0172292	0.416498	0.195456	0.251909	-0.729854	0.0239613	0.0352901	0.0280686	0.931287	0.946163	-1.05544	0.00129792	0.00237722	-1.28237	7.41623e-05	0.000273712	-1.21952	0.000198792	0.00109404
Afu1g11760		-0.0640691	0.409398	0.536087	0.141102	0.075185	0.105976	-0.0423929	0.585859	0.642832	0.119966	0.117143	0.153145	0.0672298	0.371908	0.435668	-0.0852049	0.27604	0.36494	0.0455535	0.545957	0.669505
Afu1g11770		0.425939	1.50866e-06	1.67853e-05	0.304399	0.000744269	0.00140587	0.202813	0.0227951	0.0336848	-0.252268	0.00392305	0.00643744	-0.562566	1.02279e-10	3.61402e-10	-0.130727	0.142705	0.210793	-0.33944	0.000106109	0.000643049
Afu1g11780		0.503703	9.99438e-05	0.000557404	-1.0451	1.20526e-13	4.84296e-13	-0.0536255	0.682823	0.732266	-1.07356	2.40197e-16	1.00156e-15	-0.631679	6.86858e-07	1.76144e-06	0.475244	0.000835852	0.00236716	-0.0743506	0.564465	0.686161
Afu1g11790		0.144579	0.333713	0.460231	-1.69729	2.60281e-22	1.61562e-21	0.0253314	0.866216	0.889689	-1.68659	1.2929e-25	8.12304e-25	-0.165868	0.256156	0.314305	0.155275	0.400721	0.49452	-0.04662	0.750953	0.833281
Afu1g11800		-0.17954	0.333136	0.459651	-0.187642	0.32938	0.398362	0.285739	0.117625	0.153646	0.290988	0.110602	0.145269	0.660904	0.000193987	0.000390498	0.29909	0.114238	0.175444	0.195625	0.261708	0.396026
Afu1g11810		0.456688	0.00560741	0.0168511	-1.96754	7.32875e-18	3.64905e-17	-0.0191732	0.90995	0.925396	-1.46197	1.37051e-16	5.77954e-16	-0.249939	0.108123	0.145406	0.962262	5.0136e-05	0.000192774	0.225922	0.159188	0.27296
Afu1g11820		1.60709	0.0359799	0.0785628	-3.7468	0.00679424	0.0113904	-3.36892	0.0149422	0.0227316	-3.44899	0.000760962	0.00135214	-3.23088	0.000236039	0.000471571	1.90489	0.216766	0.298496	1.74513	0.228597	0.359384
Afu1g11830	qutD	0.681759	0.000775003	0.00321661	-0.369708	0.120899	0.163297	0.145856	0.490697	0.551782	-0.40369	0.0349287	0.0502787	0.00597893	0.973287	0.978238	0.647778	0.00462548	0.0107513	0.541882	0.00404548	0.0140835
Afu1g11840		-0.789767	0.0551584	0.110633	0.076557	0.849032	0.88199	-0.192005	0.62202	0.676831	0.35656	0.394631	0.453881	0.129213	0.751218	0.795055	-0.509764	0.213041	0.2939	-0.468549	0.223533	0.353043
Afu1g11850		0.400903	0.037	0.0803289	-0.198825	0.342045	0.411749	1.30764	2.32428e-12	8.65406e-12	-0.81914	2.60454e-05	5.39059e-05	0.514866	0.00349763	0.00605726	-0.219412	0.299821	0.390484	-0.391871	0.021166	0.0550452
Afu1g11860		-0.228479	0.0759937	0.144032	-1.92104	4.69212e-44	6.55203e-43	-1.19031	1.13492e-19	6.68285e-19	-1.14732	3.07587e-18	1.40425e-17	-0.435729	0.000700889	0.0013307	0.545236	0.000107499	0.000379518	0.526099	5.89153e-05	0.000388841
Afu1g11870		-0.0544917	0.526589	0.6428	-0.486739	6.92266e-08	1.88737e-07	-0.443239	4.0189e-07	1.00321e-06	-0.37832	1.26881e-05	2.69368e-05	-0.422724	6.88588e-07	1.76538e-06	0.0539271	0.552708	0.638306	-0.0339768	0.694691	0.791478
Afu1g11880		-0.133295	0.319286	0.445036	-1.13869	3.08843e-14	1.28261e-13	-0.156281	0.244732	0.298396	-1.74968	1.26149e-30	9.82733e-30	0.156359	0.228288	0.28371	-0.744285	7.75133e-06	3.56985e-05	0.179345	0.168722	0.285336
Afu1g11890	lcb2	-0.0653011	0.563906	0.677198	-1.52756	5.85719e-35	6.08388e-34	-0.432471	0.000155059	0.000304157	-1.30734	1.41881e-28	1.0065e-27	-0.264193	0.0183771	0.0284749	0.154922	0.22679	0.309955	0.102977	0.363059	0.503721
Afu1g11900	gprG	-0.762993	1.18201e-10	4.74159e-09	0.188534	0.109473	0.149231	-0.432893	0.000239312	0.000461239	0.710873	1.74405e-09	4.90617e-09	0.11422	0.333927	0.397086	-0.240654	0.0404257	0.0716659	-0.21588	0.0664165	0.138223
Afu1g11910		0.227366	0.266798	0.38847	0.102119	0.641751	0.700847	-0.832222	0.000274744	0.000525819	0.0745806	0.700734	0.745448	-0.830367	3.6183e-05	7.90206e-05	0.199828	0.340287	0.433088	0.229221	0.309247	0.448039
Afu1g11920		0.27779	0.000658428	0.0027992	0.183387	0.0319102	0.0482054	0.010531	0.899143	0.916715	0.325543	2.51967e-05	5.22502e-05	0.0385662	0.613991	0.673063	0.419946	2.48199e-07	1.61996e-06	0.305826	9.00748e-05	0.000559846
Afu1g11930		-0.0223831	0.810588	0.871311	0.611915	5.75022e-11	1.94028e-10	-0.22255	0.0175976	0.0264634	0.80572	2.38809e-18	1.09781e-17	0.184875	0.0451714	0.0655203	0.171422	0.0631236	0.105573	0.385042	3.24313e-05	0.000229274
Afu1g11940		-0.132894	0.197744	0.308359	-0.772972	1.43067e-12	5.38516e-12	-0.859877	5.76334e-16	2.70568e-15	-0.637276	1.42235e-09	4.02558e-09	-1.15852	3.68339e-28	3.93601e-27	0.00280249	0.979885	0.984318	-0.431534	6.74215e-05	0.000438039
Afu1g11950		-0.0317805	0.802512	0.866208	1.11194	1.52419e-18	7.88066e-18	-0.557813	1.31619e-05	2.86702e-05	0.62911	5.94966e-07	1.4094e-06	-0.893844	2.21554e-12	8.9723e-12	-0.514616	4.09704e-05	0.000160722	-0.367812	0.00413612	0.0143306
Afu1g11960		-0.435403	0.00448234	0.0140394	-1.76814	1.47473e-29	1.25406e-28	-0.886522	8.0158e-09	2.28959e-08	-1.18091	2.48606e-14	9.31619e-14	-0.526516	0.000595933	0.0011417	0.151825	0.337512	0.430881	-0.075397	0.624066	0.736002
Afu1g11970		-0.203516	0.000744123	0.00311576	0.482484	1.21548e-15	5.42382e-15	-0.171141	0.00460588	0.00757396	0.693994	7.65031e-32	6.23164e-31	0.120627	0.0414711	0.0606172	0.00799423	0.892301	0.91853	0.0882522	0.136215	0.240793
Afu1g11980		0.389428	1.5508e-05	0.00011865	0.305416	0.00119453	0.00220088	0.481497	8.85328e-08	2.33026e-07	0.342764	5.0963e-05	0.000102478	0.135834	0.103685	0.140374	0.426775	1.62804e-06	8.88154e-06	0.0437648	0.599618	0.716934
Afu1g11990		0.353678	0.00408765	0.0130034	0.539045	2.67594e-05	5.9192e-05	1.03105	3.16345e-18	1.6902e-17	0.310092	0.0055981	0.00899999	0.769586	2.58044e-13	1.11919e-12	0.124725	0.288922	0.379327	0.092216	0.354621	0.495156
Afu1g12000		0.48135	3.85914e-09	9.81051e-08	-0.717746	2.50879e-15	1.09993e-14	0.106505	0.199478	0.248071	-0.645234	2.08425e-15	8.30657e-15	-0.152409	0.0510535	0.0733533	0.553862	8.68425e-10	9.7377e-09	0.222436	0.00512297	0.0170994
Afu1g12010		0.108812	0.254266	0.374589	0.626174	8.08951e-11	2.70505e-10	0.73862	1.4797e-15	6.78208e-15	0.716195	6.64777e-16	2.69922e-15	0.585881	1.80381e-11	6.81732e-11	0.198834	0.0265567	0.0497939	-0.0439262	0.601101	0.718217
Afu1g12020		0.110957	0.351798	0.47868	-0.00306082	0.979761	0.982618	-0.673403	2.5112e-08	6.89912e-08	-0.300082	0.0116973	0.0180734	-0.675302	1.29652e-08	3.90511e-08	-0.186064	0.122609	0.185807	0.109057	0.3652	0.506129
Afu1g12025		-0.236336	0.194212	0.304261	1.11395	1.22677e-10	4.06706e-10	0.534483	0.00200589	0.00347319	1.29932	5.01049e-15	1.95905e-14	0.458418	0.00660761	0.0110119	-0.0509693	0.74408	0.803659	-0.312402	0.0494293	0.109294
Afu1g12030		-0.114222	0.455495	0.579817	-0.0438191	0.776858	0.822753	-0.804007	2.20216e-07	5.60408e-07	0.0879492	0.564123	0.620742	-0.636707	3.15374e-05	6.93808e-05	0.0175468	0.90932	0.930997	0.053079	0.732178	0.819519
Afu1g12040		-0.314858	0.00333288	0.0109521	0.623367	5.04613e-09	1.49659e-08	-0.00338019	0.974728	0.978416	1.18499	2.07e-29	1.54022e-28	0.151234	0.153554	0.199343	0.246766	0.0183147	0.036024	-0.160244	0.128429	0.230242
Afu1g12050		0.262691	0.204563	0.316564	-0.0894646	0.695564	0.751056	0.227482	0.276082	0.332258	0.310784	0.103849	0.137077	0.435228	0.0175245	0.0272492	0.66294	0.0019738	0.00505526	0.470437	0.0110991	0.0323863
Afu1g12060		-0.375787	0.00196226	0.00700336	0.0157042	0.900008	0.922662	0.2506	0.0301793	0.0436927	0.553597	2.05525e-06	4.65034e-06	0.653265	4.89368e-09	1.52954e-08	0.162105	0.177963	0.252588	0.0268777	0.798614	0.868534
Afu1g12065		-0.298141	0.0080363	0.0227288	-0.792942	1.1162e-11	3.93657e-11	-0.105474	0.347076	0.40622	-0.324794	0.00423452	0.00691797	0.264683	0.0170506	0.0265523	0.170008	0.148987	0.218338	0.0720158	0.515093	0.643866
Afu1g12070		-0.497773	7.33746e-06	6.28463e-05	-0.45509	4.55593e-05	9.82498e-05	-0.742849	2.46783e-11	8.51273e-11	-0.581611	1.97065e-07	4.81665e-07	-0.614044	3.433e-08	9.96526e-08	-0.624294	2.78464e-08	2.25973e-07	-0.368968	0.000940654	0.00415439
Afu1g12080	dscA	0.155339	0.0711134	0.136342	1.63997	2.48519e-89	1.08856e-87	1.5439	1.26881e-82	6.07326e-81	1.82132	2.38815e-132	2.17415e-130	1.38343	1.4611e-77	8.02828e-76	0.336681	1.25049e-06	6.97651e-06	-0.00513337	0.939187	0.964103
Afu1g12090		-0.0125477	0.913004	0.941421	0.713812	4.50815e-10	1.44553e-09	0.170341	0.135901	0.175347	0.824082	4.43857e-14	1.63105e-13	0.0797697	0.468628	0.535065	0.0977228	0.369055	0.463099	-0.103119	0.345977	0.48627
Afu1g12100		-0.215268	0.696179	0.785864	5.08276	5.33628e-32	4.93553e-31	2.72579	9.34154e-10	2.86762e-09	3.87442	1.77212e-20	9.01692e-20	2.1898	3.7977e-07	9.9902e-07	-1.42361	2.43229e-09	2.47165e-08	-0.75126	0.00803755	0.0247494
Afu1g12110		-0.31759	0.00110818	0.0043477	-0.611635	6.63375e-10	2.10099e-09	-1.02917	1.77316e-25	1.45199e-24	-0.40389	3.82526e-05	7.77954e-05	-0.700951	7.30644e-13	3.07142e-12	-0.109845	0.270829	0.359177	0.0106309	0.914477	0.945731
Afu1g12120		0.486124	0.000466052	0.00208472	0.266177	0.0682272	0.0973057	0.45071	0.00123975	0.00220162	-0.0193397	0.883984	0.906435	-0.306166	0.0194634	0.0300427	0.200607	0.151643	0.221517	-0.270752	0.0398287	0.0920702
Afu1g12130		-0.0535354	0.780843	0.849523	0.538666	0.00520302	0.00886355	0.650381	0.000603627	0.00111128	0.748653	6.63565e-05	0.000131974	0.854942	4.22914e-06	1.0062e-05	0.156451	0.405428	0.499369	0.151026	0.409114	0.548643
Afu1g12140		-0.0188804	0.854514	0.900979	0.143973	0.180045	0.23357	0.479901	1.63858e-06	3.87862e-06	0.0483225	0.6302	0.684929	0.38904	4.10425e-05	8.9026e-05	-0.114531	0.274936	0.363745	-0.109742	0.23164	0.363013
Afu1g12150		0.354633	0.000374694	0.00172458	-0.693591	2.36696e-11	8.15568e-11	-0.268252	0.00779597	0.012358	-0.39305	7.49347e-05	0.000148336	-0.262995	0.00745471	0.0123131	0.655174	2.34318e-10	2.97554e-09	0.35989	0.000295003	0.00154233
Afu1g12160		0.0461725	0.647359	0.748336	0.377932	0.000246735	0.000492939	-0.100297	0.327049	0.385173	0.690906	3.51933e-13	1.22859e-12	0.270614	0.00422156	0.00721675	0.359147	0.000223046	0.000732623	0.417084	1.41648e-05	0.000111195
Afu1g12170		-0.440905	0.000251708	0.00122288	-1.49461	6.86068e-35	7.09446e-34	-1.73998	7.26907e-47	1.47381e-45	-1.33497	2.952e-28	2.06729e-27	-0.841584	2.98235e-12	1.19166e-11	-0.28126	0.0210841	0.040646	0.457491	0.000159729	0.000908803
Afu1g12180		-0.347008	2.43023e-05	0.000173347	0.266558	0.00119312	0.00219871	-0.795778	8.15148e-22	5.40676e-21	0.166267	0.0428911	0.0608258	-0.579277	2.04754e-12	8.33192e-12	-0.4473	5.21784e-08	3.91661e-07	-0.130508	0.116255	0.21321
Afu1g12190		0.103986	0.618117	0.724297	0.874977	2.41061e-05	5.36165e-05	-0.0807218	0.703679	0.750386	0.565887	0.0038399	0.00630879	-0.696778	0.000693202	0.00131718	-0.205104	0.291027	0.381376	-0.51207	0.0143257	0.0397708
Afu1g12200		-0.034111	0.776839	0.84717	-0.416464	0.00178788	0.00322749	1.27927	6.49228e-30	6.721e-29	0.403462	0.00041884	0.00076592	1.0643	5.84532e-23	4.85941e-22	0.785815	8.20285e-10	9.25489e-09	-0.249085	0.012002	0.0344347
Afu1g12210		-1.01796	0.0115238	0.0306496	-0.446733	0.270701	0.335209	-2.06282	4.5225e-06	1.02805e-05	0.29049	0.482103	0.540547	-1.46881	0.00142811	0.00260232	-0.280742	0.499609	0.588707	-0.423956	0.398503	0.53971
Afu1g12220		-0.0841583	0.627377	0.731333	-0.434585	0.0207542	0.0323199	0.0867701	0.614675	0.670247	0.129054	0.447321	0.506193	0.421916	0.00969124	0.0157303	0.479481	0.00942216	0.020238	0.250987	0.121404	0.220631
Afu1g12230		0.0134617	0.932529	0.954802	-0.403932	0.0183043	0.0287604	0.440689	0.00485136	0.00793827	0.201069	0.19379	0.240708	0.754528	3.93599e-07	1.03306e-06	0.618463	0.000217338	0.000714907	0.327302	0.0250095	0.062811
Afu1g12240		-0.497989	0.0318358	0.0712577	1.69421	8.10194e-16	3.64685e-15	-0.537392	0.0220167	0.0326279	1.10754	3.96671e-07	9.50086e-07	-0.0846131	0.710901	0.759221	-1.08466	2.80253e-08	2.27188e-07	-0.04521	0.844824	0.899219
Afu1g12250	rcfB	-1.67362	5.32238e-16	6.46447e-14	-0.166657	0.419244	0.490068	-2.09565	3.70639e-24	2.83039e-23	-0.244695	0.23693	0.288353	-1.73497	6.04113e-17	3.31352e-16	-1.75165	2.36659e-17	1.17108e-15	-1.31294	2.53916e-10	5.90556e-09
Afu1g12260		0.202191	0.00820578	0.0230961	-0.28899	0.000416923	0.000811475	0.067402	0.382489	0.442977	-0.0804634	0.282535	0.33753	-0.0260858	0.72112	0.768191	0.410717	3.23029e-07	2.05677e-06	0.108703	0.140776	0.247305
Afu1g12270		-0.463872	0.00190932	0.00685145	-0.442285	0.00344846	0.00600908	-0.414757	0.00552304	0.00895842	-0.108308	0.470786	0.529906	-0.129693	0.384308	0.44923	-0.129894	0.39264	0.487055	-0.178808	0.230437	0.36166
Afu1g12280		0.337902	2.2451e-05	0.000162074	-0.0753375	0.373804	0.44479	0.256195	0.00140555	0.00248027	-0.412248	1.67098e-07	4.10604e-07	-0.17558	0.0207562	0.0319057	0.000991861	0.99056	0.992741	-0.0938735	0.219583	0.348231
Afu1g12290		-0.38913	5.19846e-05	0.000324487	0.407381	2.175e-05	4.85622e-05	-0.570427	3.53546e-09	1.03893e-08	0.322659	0.000763316	0.00135581	-0.514866	9.18482e-08	2.57053e-07	-0.473852	7.25353e-07	4.27465e-06	-0.333569	0.000570557	0.00272057
Afu1g12300		0.00302198	0.980476	0.987712	-0.0454613	0.727565	0.780215	-0.428916	0.000820256	0.00148739	-0.172191	0.160128	0.202996	-1.06669	3.82154e-17	2.12623e-16	-0.123708	0.340002	0.432786	-0.634753	1.33694e-06	1.43104e-05
Afu1g12310		0.469176	0.0055501	0.0167196	1.79422	3.69783e-27	2.852e-26	3.20286	1.31556e-86	6.94106e-85	2.33013	2.60976e-50	4.04579e-49	2.1326	1.27199e-42	2.54563e-41	1.00508	5.09689e-11	7.54589e-10	-0.601086	5.13405e-05	0.000342727
Afu1g12320		0.996798	0.326405	0.45265	3.00063	0.00131431	0.00240818	4.67191	1.46411e-07	3.78289e-07	2.96541	1.37537e-06	3.15505e-06	3.81881	1.40542e-10	4.91922e-10	0.961573	0.0393458	0.0700652	0.1437	0.668289	0.769884
Afu1g12332		-0.288061	0.000208607	0.00104778	0.201492	0.00973918	0.0159785	-0.569803	3.32944e-13	1.31005e-12	0.393101	3.49478e-07	8.40086e-07	0.0165092	0.830204	0.863011	-0.0964518	0.212897	0.29379	0.298252	0.000120833	0.000718834
Afu1g12340		-0.370782	0.0070519	0.0204351	0.126048	0.360312	0.430723	0.069122	0.614548	0.670193	0.726313	1.16851e-07	2.90128e-07	0.685241	5.46893e-07	1.415e-06	0.229483	0.094554	0.149412	0.245337	0.0721613	0.1477
Afu1g12350		-0.970457	4.81624e-05	0.000305425	-0.890967	0.000201108	0.000405008	-0.914675	0.000127787	0.000253337	-1.46177	1.76933e-09	4.97576e-09	-0.904403	0.000165566	0.000335907	-1.54126	2.57897e-10	3.23883e-09	-0.960185	6.36853e-05	0.000416862
Afu1g12370		0.233961	0.0116021	0.0308109	-0.0921851	0.333214	0.402155	0.0963235	0.300799	0.358013	0.448053	7.86707e-07	1.84339e-06	0.342396	0.000146596	0.000299317	0.774199	1.09999e-16	4.95813e-15	0.480034	1.16439e-07	1.59102e-06
Afu1g12380		0.0573032	0.526055	0.642328	-1.38685	2.00049e-40	2.50358e-39	-0.869297	4.64109e-20	2.7967e-19	-1.10816	1.35442e-31	1.09462e-30	-0.40199	5.93979e-06	1.39567e-05	0.335993	0.00186582	0.00480706	0.524611	1.84156e-08	2.98784e-07
Afu1g12390		0.27209	0.00147389	0.00551761	-1.02575	3.14759e-29	2.65473e-28	-0.186734	0.0308282	0.0445626	-0.790511	4.76016e-20	2.37013e-19	-0.549368	8.36304e-11	2.97431e-10	0.507325	3.50038e-08	2.76898e-07	-0.090544	0.289705	0.42673
Afu1g12400		0.699445	0.00243244	0.00840777	-0.660193	0.0134661	0.0216082	0.00405777	0.986489	0.988511	-0.741091	0.00108853	0.00190719	-0.529774	0.0146957	0.0231452	0.618547	0.0190579	0.0372764	0.165613	0.4648	0.598715
Afu1g12410		-0.5791	0.334226	0.460754	2.07284	4.0278e-05	8.73271e-05	0.315105	0.564716	0.622873	1.37884	0.0112271	0.0173961	0.630381	0.254388	0.312426	-1.2731	0.00357412	0.00855254	-0.263824	0.594542	0.712797
Afu1g12420		0.580274	0.8316	NA	2.03634	0.447233	0.51738	2.10832	0.417672	0.478945	-0.83833	0.758677	0.797766	0.500876	0.850881	0.880071	-2.2944	0.391803	NA	-1.02717	0.685177	NA
Afu1g12440		0.577605	0.0428803	0.0903367	1.12938	8.48443e-05	0.000178654	0.23487	0.424741	0.485911	0.237403	0.353918	0.412719	0.0178691	0.943197	0.953361	-0.314369	0.223806	0.306613	0.360603	0.167025	0.282959
Afu1g12450		0.337714	0.0711256	0.136342	0.608581	0.00155742	0.00283017	0.816557	7.9918e-06	1.77286e-05	0.315381	0.0688943	0.0940674	0.798834	1.29262e-06	3.21975e-06	0.044514	0.803607	0.850598	0.319991	0.045722	0.102755
Afu1g12460		-0.354737	0.0354461	0.0777077	1.04747	2.2841e-11	7.87311e-11	0.979395	8.68275e-11	2.88782e-10	1.09076	1.08357e-12	3.69383e-12	1.35029	2.57353e-20	1.80633e-19	-0.311449	0.0259749	0.0488943	0.0161594	0.897433	0.936969
Afu1g12475		-1.02551	0.0107674	0.0289234	0.840003	0.0187446	0.0293826	0.569813	0.103595	0.13684	1.18167	0.0024421	0.00411045	2.06357	1.72228e-08	5.13256e-08	-0.683842	0.0465498	0.0812102	0.468245	0.128344	0.230183
Afu1g12480		0.693224	4.76504e-06	4.42359e-05	-1.8381	8.03467e-20	4.45433e-19	0.461549	0.00258742	0.00440213	-2.08719	3.98844e-35	3.64534e-34	-1.33266	6.84856e-19	4.33214e-18	0.444132	0.038829	0.0692668	-1.10099	4.07464e-13	1.44262e-11
Afu1g12490	veA	0.130724	0.189003	0.297432	-1.34253	6.36569e-35	6.5973e-34	0.190442	0.0556868	0.0772379	-1.02988	4.67571e-24	2.77435e-23	0.0418411	0.667826	0.721013	0.443373	6.47468e-05	0.000241693	-0.0178764	0.854535	0.906467
Afu1g12510		0.323523	0.333945	0.460478	0.563084	0.107389	0.146606	3.0809	1.2401e-25	1.02909e-24	-0.455046	0.166156	0.209837	1.81577	5.2737e-12	2.07068e-11	-0.694607	0.0433406	0.0761536	-0.941603	6.8723e-06	5.90356e-05
Afu1g12520		0.0412669	0.709196	0.796241	-0.208661	0.0793342	0.111351	-0.001529	0.989056	0.990549	-0.00504611	0.962802	0.970431	0.0314198	0.763949	0.806323	0.244882	0.0357818	0.0645135	0.0742156	0.481713	0.614142
Afu1g12530		-0.0877198	0.518866	0.635947	-2.5316	3.25564e-64	8.19292e-63	1.22332	1.18684e-19	6.98415e-19	-3.10471	1.63284e-94	7.89715e-93	1.55539	4.36501e-31	5.3758e-30	-0.660831	5.0132e-05	0.000192774	0.244357	0.0662063	0.13795
Afu1g12540		0.148498	0.0374305	0.0810222	0.0344999	0.648953	0.707381	0.688936	3.87822e-23	2.78524e-22	0.303837	7.03482e-06	1.52558e-05	0.533705	2.55061e-16	1.34116e-15	0.417835	7.46665e-09	6.85321e-08	-0.00673227	0.915095	0.946146
Afu1g12550		0.271312	0.000877531	0.00358934	-0.069293	0.405061	0.475946	-0.186174	0.0236546	0.0348661	-0.126393	0.118188	0.154424	-0.148238	0.0648898	0.0915198	0.214213	0.00949129	0.0203624	0.309249	0.00013581	0.000794955
Afu1g12560		-0.982316	1.7826e-09	4.91762e-08	-0.252439	0.119936	0.162067	-0.507417	0.00135816	0.00239997	-0.986531	2.27732e-07	5.53881e-07	-0.498434	0.00361021	0.00623821	-1.71641	1.53929e-19	1.10356e-17	-0.973333	5.17432e-09	9.3684e-08
Afu1g12570		0.134136	0.369799	0.496682	0.922193	6.3068e-10	2.00222e-09	1.92945	9.77142e-40	1.55107e-38	1.43303	4.10815e-23	2.33895e-22	1.65126	1.85226e-30	2.22799e-29	0.644971	7.85067e-06	3.6038e-05	-0.14405	0.305307	0.44358
Afu1g12580		-0.0571274	0.621305	0.726564	-0.439723	0.000719499	0.00136186	-0.581695	2.221e-06	5.18586e-06	-0.597143	8.44136e-07	1.971e-06	-0.332236	0.00282965	0.0049587	-0.214547	0.112086	0.172622	0.192332	0.105532	0.198645
Afu1g12590		0.0706586	0.680168	0.774287	-3.31854	2.49816e-63	6.18612e-62	-0.98317	1.46148e-08	4.08158e-08	-2.62044	1.30395e-47	1.82632e-46	-0.656575	0.000124261	0.00025659	0.768768	0.000186509	0.000625244	0.397253	0.0218214	0.0564581
Afu1g12600	chsD	0.553497	0.00866964	0.024176	0.864099	6.7612e-05	0.000143475	1.78989	1.69702e-19	9.87377e-19	0.726516	5.86235e-05	0.000117272	1.34166	4.6536e-15	2.25657e-14	0.415914	0.0267482	0.0501014	0.105266	0.497969	0.627995
Afu1g12610	hsp88	-0.0320193	0.791157	0.857863	3.39235	1.49227e-174	2.38917e-172	1.73252	7.47692e-47	1.51265e-45	3.32987	1.01014e-168	1.37944e-166	2.14958	2.10203e-71	9.66308e-70	-0.0944939	0.430212	0.523185	0.385034	0.00132323	0.00556596
Afu1g12620	aflT	-0.863987	0.00207357	0.00732662	3.16927	2.7065e-31	2.44006e-30	2.04847	5.90173e-14	2.44005e-13	3.13777	4.22836e-30	3.25307e-29	2.12876	1.15556e-14	5.48594e-14	-0.895487	0.000793679	0.00225685	-0.7837	0.00342505	0.0122503
Afu1g12630		0.276281	0.0572926	0.114025	-0.166142	0.271785	0.336416	1.05178	2.11629e-13	8.42343e-13	-0.376901	0.00908621	0.014238	0.379977	0.00666813	0.0111028	0.0655215	0.663004	0.73537	-0.395527	0.00413392	0.0143286
Afu1g12640		-0.421342	0.00598722	0.0178453	3.4994	1.99187e-157	2.64236e-155	3.03661	1.73725e-119	1.64613e-117	3.48402	5.48896e-155	6.61954e-153	2.70342	2.24772e-93	1.78396e-91	-0.436721	2.85873e-05	0.00011646	-0.754537	5.76422e-13	2.00829e-11
Afu1g12650	kat1	0.15291	0.307678	0.433346	0.734367	1.00016e-06	2.49798e-06	0.82502	2.71282e-08	7.43323e-08	1.0938	6.41905e-14	2.33663e-13	0.371398	0.011068	0.0178155	0.512344	0.00045324	0.00136783	-0.300712	0.0376467	0.0880504
Afu1g12660		-0.206363	0.00698778	0.020295	0.525437	5.95463e-12	2.14154e-11	-0.505284	6.29712e-11	2.10949e-10	0.550024	3.03858e-13	1.06597e-12	0.163521	0.0297439	0.044646	-0.181776	0.0157485	0.0316465	0.462441	1.19363e-09	2.43884e-08
Afu1g12670		0.214208	0.0790494	0.148792	-0.559782	2.38493e-05	5.30709e-05	-0.429481	0.000655354	0.00120079	-0.450107	0.000219939	0.000414944	-0.89734	1.41239e-13	6.2306e-13	0.323883	0.0143899	0.029187	-0.253651	0.043146	0.0979776
Afu1g12680		0.515503	1.73466e-05	0.000130089	0.184945	0.132931	0.178072	0.825086	4.9855e-12	1.81053e-11	0.217307	0.0632742	0.0870079	0.41736	0.00031313	0.000616958	0.547865	5.1474e-06	2.48105e-05	0.107777	0.349806	0.490155
Afu1g12690	mdr4	-0.0385039	0.844759	0.894685	0.445195	0.0239317	0.036907	0.282546	0.149393	0.190899	1.20961	4.05931e-10	1.18649e-09	1.64678	1.21443e-17	7.0571e-17	0.725911	0.000182664	0.000613257	1.32573	4.90281e-12	1.45834e-10
Afu1g12700		0.196965	0.0894161	0.164067	-0.097625	0.414112	0.484801	0.795022	4.26071e-12	1.55645e-11	0.208388	0.0671098	0.0918469	0.602968	7.41258e-08	2.09602e-07	0.502978	1.84944e-05	7.81397e-05	0.00491039	0.964651	0.978294
Afu1g12710		-0.381519	0.843007	NA	2.95447	0.068336	0.0974161	0.560363	0.760718	0.799366	2.36216	0.1531	0.194832	2.30753	0.154035	0.199857	-0.973829	0.448367	0.540784	1.36565	0.367386	NA
Afu1g12720		-0.0683827	0.501074	0.619875	0.179984	0.0873761	0.121609	0.299359	0.002635	0.00447897	0.440146	5.13232e-06	1.12482e-05	0.443932	2.09604e-06	5.12611e-06	0.19178	0.0560527	0.0953408	0.0761903	0.403975	0.543836
Afu1g12730		-0.0652486	0.55657	0.670414	-0.711129	6.50136e-10	2.06047e-09	-0.449245	6.0577e-05	0.000123739	-0.439283	8.31889e-05	0.000163907	-0.364141	0.000952733	0.00177867	0.206598	0.074269	0.121597	0.0198558	0.858351	0.908872
Afu1g12740		-0.461395	2.564e-06	2.64412e-05	-0.337735	0.000656384	0.00124646	-0.74256	5.39599e-14	2.23793e-13	-0.0692534	0.482229	0.540622	-0.317393	0.00121538	0.00223442	-0.192913	0.0526729	0.0902837	-0.0362279	0.713628	0.805353
Afu1g12750		-0.231441	0.00945659	0.0260056	-0.786732	3.98254e-15	1.73055e-14	-0.876194	2.26871e-20	1.39334e-19	-0.742143	6.77014e-15	2.62714e-14	-0.240343	0.00589372	0.00988425	-0.186853	0.0768755	0.125282	0.40441	1.35527e-05	0.000107062
Afu1g12760	capA	0.0591721	0.378929	0.50599	0.249502	0.000270367	0.000537493	0.13757	0.0407052	0.0577081	0.335105	3.25457e-07	7.84171e-07	0.163576	0.0118164	0.0189544	0.144775	0.0304279	0.0561163	0.0851778	0.189663	0.312926
Afu1g12770		-0.588999	1.76959e-10	6.67694e-09	0.632721	3.61691e-12	1.32231e-11	-0.166929	0.0679093	0.0928727	0.99239	1.15407e-27	7.85104e-27	0.472975	2.0468e-07	5.52036e-07	-0.229331	0.0105951	0.0224137	0.0509051	0.5723	0.692797
Afu1g12780		-0.0798191	0.516476	0.633601	0.362442	0.00371046	0.00643784	0.881605	6.3286e-14	2.61188e-13	0.502665	1.88445e-05	3.94299e-05	0.835248	1.62183e-13	7.11063e-13	0.0604036	0.613103	0.692507	-0.126176	0.239311	0.372048
Afu1g12790		0.137703	0.10574	0.187793	-0.209863	0.0182467	0.0286941	-0.0661601	0.441242	0.502683	-0.0371656	0.657816	0.707737	0.0145552	0.859918	0.886704	0.3104	0.00040348	0.00123527	0.218418	0.00872913	0.0264873
Afu1g12800		-0.153494	0.0750319	0.142642	-0.761988	3.34338e-18	1.70118e-17	-0.93584	5.49942e-27	4.87287e-26	-0.859144	5.33727e-23	3.02391e-22	-0.795629	3.17831e-20	2.20746e-19	-0.25065	0.00455937	0.0106162	-0.013283	0.878845	0.923841
Afu1g12810		0.0634795	0.423031	0.549199	0.0147538	0.859642	0.891416	-0.574681	5.79878e-12	2.09687e-11	0.10586	0.168144	0.211857	-0.708747	1.58237e-19	1.04434e-18	0.154586	0.0567526	0.0963949	-0.0705865	0.393336	0.535282
Afu1g12820		0.342096	0.0155005	0.0391204	0.28636	0.0518972	0.0754764	0.701678	4.97825e-07	1.23472e-06	0.829958	2.41693e-10	7.1705e-10	0.844372	6.14188e-11	2.21661e-10	0.885694	1.17895e-10	1.62889e-09	0.484789	0.000137915	0.000804579
Afu1g12830	niaD	0.0266507	0.736554	0.818133	-0.912532	1.68441e-30	1.477e-29	-0.252002	0.00147453	0.00259819	-1.43691	3.94116e-73	1.224e-71	0.661896	5.88346e-17	3.23277e-16	-0.497726	4.27233e-10	5.14544e-09	0.940549	1.42057e-32	2.17945e-30
Afu1g12840	niiA	-0.263519	0.0237251	0.0559384	-1.23165	4.5363e-26	3.34583e-25	-0.712382	9.80006e-10	3.00242e-09	-1.73812	3.27264e-50	5.06496e-49	0.215289	0.0646056	0.0911589	-0.769988	4.25462e-11	6.40303e-10	0.664152	1.19913e-08	2.00504e-07
Afu1g12850	crnA	0.363543	0.00978537	0.0266999	-0.169826	0.229058	0.289787	0.966026	6.41378e-12	2.31115e-11	-0.902762	1.46372e-10	4.39446e-10	0.730769	1.89743e-07	5.13838e-07	-0.369393	0.00895319	0.0193448	0.128286	0.360082	0.500702
Afu1g12860		-0.0871429	0.771793	0.843666	0.939237	0.00148203	0.00269898	0.639635	0.028679	0.0416568	-0.277093	0.35963	0.41868	0.337639	0.238654	0.295132	-1.30347	1.1854e-05	5.209e-05	-0.389138	0.161612	0.276196
Afu1g12870		0.324761	0.00151585	0.0056433	-0.44141	6.57664e-05	0.000139814	-0.117494	0.260992	0.316104	-0.238851	0.0176102	0.026491	-0.378041	0.000135736	0.000278653	0.52732	1.30114e-06	7.2193e-06	0.0642145	0.526039	0.652883
Afu1g12875		0.111597	0.35611	0.48252	-0.284386	0.0308755	0.0467487	0.185305	0.125411	0.1629	-0.109787	0.354066	0.41284	-0.0581445	0.610844	0.670375	0.286197	0.0270814	0.0506212	-0.131852	0.248469	0.382246
Afu1g12880		0.511967	0.0115474	0.0306935	-0.201901	0.366706	0.437241	0.391507	0.0557578	0.0773133	0.327955	0.0817678	0.110107	-0.264866	0.161297	0.208318	1.04182	7.73947e-07	4.54046e-06	-0.144407	0.450071	0.586393
Afu1g12890		-0.176506	0.173902	0.278751	-1.7655	8.47708e-42	1.10871e-40	-3.04511	5.71834e-120	5.53131e-118	-2.37406	5.16053e-74	1.66971e-72	-2.29086	2.50234e-69	1.10127e-67	-0.785059	2.04922e-09	2.11543e-08	0.577743	1.05084e-05	8.52464e-05
Afu1g12900		0.0105707	0.915869	0.943283	1.04892	5.76317e-26	4.22056e-25	0.197464	0.0480277	0.0672981	1.67973	4.69341e-66	1.20729e-64	0.959488	1.18995e-22	9.67587e-22	0.641388	4.35547e-11	6.53321e-10	0.772595	2.73893e-15	1.22204e-13
Afu1g12910		0.466172	5.01917e-09	1.23294e-07	0.588592	7.25969e-13	2.78914e-12	0.985688	2.54639e-36	3.49273e-35	0.615116	8.23395e-17	3.50736e-16	0.0814713	0.27026	0.329349	0.492696	1.09294e-10	1.52159e-09	-0.438044	1.42436e-09	2.86346e-08
Afu1g12920	glpV	0.251506	0.218874	0.333564	-0.758347	0.00022275	0.000446751	-0.249224	0.223508	0.275191	0.143802	0.481578	0.540023	-0.47534	0.0200183	0.0308378	1.15365	1.88556e-08	1.59111e-07	0.0253897	0.901215	0.939124
Afu1g12930	gpaB	-0.0740755	0.385094	0.512112	-0.0856994	0.33538	0.404618	-0.75763	2.67362e-17	1.36339e-16	-0.117072	0.168047	0.211793	-0.375608	7.14514e-06	1.66876e-05	-0.105448	0.234071	0.317902	0.307947	0.000467249	0.00228401
Afu1g12940	sakA	-0.139973	0.174677	0.27972	-1.23902	2.88016e-32	2.69609e-31	-1.91035	4.20019e-74	1.7258e-72	-1.17382	1.53185e-29	1.14716e-28	-1.58585	1.28526e-52	3.44941e-51	-0.0747683	0.479092	0.569767	0.184528	0.0806863	0.161616
Afu1g12950		-0.0410588	0.714666	0.800945	0.0026998	0.981236	0.983566	0.141969	0.204666	0.254047	0.330304	0.00277318	0.00463427	0.42361	0.000101066	0.000211135	0.286546	0.0111673	0.0234389	0.240582	0.0266908	0.0663666
Afu1g12960		-0.0865545	0.148329	0.246557	0.351904	5.09537e-09	1.51035e-08	-0.352708	5.25036e-09	1.52311e-08	0.35496	1.91137e-09	5.36386e-09	-0.0994834	0.0919306	0.125835	-0.0834982	0.160161	0.231654	0.16667	0.00513811	0.0171368
Afu1g12970		-0.0597605	0.703981	0.792216	-0.158265	0.34287	0.412581	-1.61396	2.51834e-18	1.35724e-17	0.179285	0.241595	0.293593	-1.35829	4.14999e-16	2.15049e-15	0.277789	0.0881833	0.141059	0.195911	0.310496	0.448957
Afu1g12980		0.168147	0.130828	0.223237	0.126696	0.276167	0.341203	-0.397038	0.00060667	0.00111644	-0.14885	0.172657	0.216866	-0.642423	3.73053e-09	1.17789e-08	-0.107399	0.347395	0.440534	-0.0772393	0.496421	0.6264
Afu1g12990		-0.0323136	0.777494	0.847453	-0.645169	1.72532e-07	4.58015e-07	-0.686884	7.04718e-09	2.02413e-08	-0.454546	8.66327e-05	0.00017015	-0.641888	1.6716e-08	4.98954e-08	0.158309	0.204551	0.28392	0.0126824	0.914453	0.945731
Afu1g13000		0.200803	0.468266	0.592189	-2.42014	3.87294e-08	1.07806e-07	-0.0910804	0.748281	0.788979	-0.900513	0.00187987	0.00321541	0.0289074	0.910704	0.927382	1.72042	0.000124995	0.000434049	0.32079	0.226472	0.356975
Afu1g13010		0.658023	6.75074e-09	1.60859e-07	-1.16166	4.41621e-17	2.11823e-16	0.636205	2.32539e-08	6.40189e-08	-1.9041	2.5878e-52	4.2988e-51	-0.197118	0.0632426	0.0894957	-0.0844151	0.568257	0.651963	-0.175299	0.0998659	0.190891
Afu1g13020		-0.10215	0.296153	0.420773	-0.0213761	0.830619	0.866741	-0.133671	0.172939	0.218024	0.16468	0.0885755	0.118518	-0.324442	0.000784187	0.00147797	0.0839057	0.396121	0.490504	-0.292921	0.00250836	0.00945091
Afu1g13030		0.884939	0.0125467	0.0328408	3.08223	2.36522e-21	1.41608e-20	2.11314	1.49436e-10	4.84182e-10	1.10914	1.78084e-05	3.73462e-05	0.303943	0.251494	0.309321	-1.08816	4.76786e-07	2.92136e-06	-0.924253	6.34934e-05	0.000415918
Afu1g13040	dspA	-0.0650349	0.709093	0.796241	0.379917	0.0320487	0.048391	0.702616	2.64372e-05	5.57312e-05	0.0411066	0.8099	0.841057	0.489318	0.00236512	0.00418653	-0.403845	0.0201711	0.0390816	-0.278333	0.0692807	0.142993
Afu1g13050		-0.677549	4.04688e-08	7.49787e-07	0.63764	1.85875e-07	4.91888e-07	-0.671708	5.4437e-08	1.46353e-07	0.780509	2.13732e-10	6.36127e-10	-0.00843703	0.94544	0.954796	-0.53468	1.12775e-05	4.97732e-05	-0.0142784	0.907889	0.943331
Afu1g13060		0.186305	0.0307088	0.0691779	0.329382	0.000169564	0.00034447	0.453138	1.27988e-07	3.32261e-07	0.407176	1.27777e-06	2.93625e-06	0.672913	4.88543e-16	2.51894e-15	0.264099	0.00200346	0.00512688	0.40608	8.5232e-07	9.61747e-06
Afu1g13070		0.312915	0.07298	0.139378	-1.95373	2.13734e-19	1.15999e-18	0.704344	4.69252e-05	9.68113e-05	-1.4323	6.62661e-15	2.57252e-14	0.899955	5.41286e-08	1.54658e-07	0.834339	0.000201939	0.00066982	0.508527	0.00192413	0.00754215
Afu1g13080		0.141635	0.86482	0.907687	3.08383	2.26732e-05	5.05263e-05	1.62962	0.0301116	0.0436014	1.99459	0.00303672	0.00505177	1.02188	0.137575	0.180568	-0.947612	0.0787107	0.127838	-0.466108	0.428208	0.567461
Afu1g13090		0.356096	5.17317e-05	0.000323138	-1.06406	2.97766e-31	2.67931e-30	-0.83306	1.31602e-20	8.24043e-20	-1.21581	1.49427e-42	1.76312e-41	-1.12666	1.47409e-37	2.46638e-36	0.204343	0.0270423	0.0505586	0.0624994	0.484966	0.616096
Afu1g13100		0.307579	0.000191876	0.000974988	-0.188057	0.0286475	0.0436672	0.14327	0.0842008	0.112843	-0.0079566	0.921719	0.938187	0.22854	0.00411159	0.00704952	0.487679	7.84655e-09	7.1586e-08	0.39285	9.53794e-07	1.06254e-05
Afu1g13110		1.80181	1.13186e-06	1.29207e-05	1.30689	0.000711301	0.00134661	2.22042	1.48989e-09	4.50217e-09	0.838338	0.00757903	0.0119814	0.433245	0.166603	0.214574	1.33326	6.08116e-05	0.000228892	0.0146401	0.962306	0.977394
Afu1g13120		-0.145401	0.594006	0.703682	1.09165	3.7547e-05	8.17878e-05	1.05494	4.80601e-05	9.89987e-05	0.781762	0.00259357	0.0043457	1.30357	2.12483e-07	5.72251e-07	-0.455289	0.0698783	0.115094	0.103231	0.662896	0.765385
Afu1g13130		-0.0162358	0.869444	0.910792	1.36713	3.44311e-48	5.47477e-47	1.37208	2.2084e-51	5.16555e-50	1.39215	1.84622e-57	3.59413e-56	1.2609	5.68139e-49	1.37748e-47	0.00877944	0.914072	0.934182	-0.127422	0.0963077	0.185877
Afu1g13140	gpaA	0.111076	0.38439	0.511408	-1.56509	3.97648e-32	3.69996e-31	-0.248629	0.0523077	0.072869	-1.57324	9.76998e-34	8.49476e-33	-0.27041	0.0333551	0.0495895	0.102926	0.445216	0.537553	0.0892959	0.483736	0.615222
Afu1g13150		0.110595	0.408081	0.534552	-1.31488	2.70648e-17	1.31514e-16	0.269086	0.0434167	0.0612717	-1.267	5.26433e-19	2.4865e-18	0.0487609	0.70476	0.754015	0.15848	0.330553	0.423184	-0.10973	0.392103	0.534187
Afu1g13160		-0.194002	0.0334187	0.0741206	0.336807	0.00024427	0.000488225	0.811525	2.88805e-20	1.76205e-19	1.09845	1.39823e-36	1.361e-35	0.53981	5.60063e-10	1.87507e-09	0.567639	9.14992e-11	1.30172e-09	-0.465717	2.60352e-08	4.08025e-07
Afu1g13170		-0.564486	0.0018751	0.00674526	-0.863137	5.1392e-06	1.22053e-05	-0.575816	0.00155762	0.00273268	-0.389434	0.0363671	0.0521632	-0.971247	1.93796e-07	5.2405e-07	-0.0907832	0.639264	0.714195	-0.959917	2.8643e-07	3.60407e-06
Afu1g13180		-0.295891	0.0153164	0.0387662	0.362687	0.00295939	0.00519194	0.174269	0.142599	0.182872	0.245466	0.0410716	0.0583524	0.0624301	0.595528	0.656789	-0.413112	0.00058674	0.00172721	-0.40773	0.000361489	0.00184328
Afu1g13190		0.305416	0.00269063	0.00913768	-0.212376	0.0634202	0.0908547	0.502362	6.40543e-07	1.57315e-06	-0.244777	0.0127687	0.0196178	0.24082	0.00801733	0.0131768	0.273015	0.0141986	0.0288504	0.0438743	0.625367	0.736879
Afu1g13195		-0.29588	0.0121341	0.031947	-0.496518	3.25542e-05	7.14485e-05	-0.687021	7.05525e-09	2.02582e-08	-0.658662	3.28271e-08	8.503e-08	-0.497867	2.44486e-05	5.42355e-05	-0.458024	0.000148276	0.000509262	-0.106726	0.368519	0.50976
Afu1g13200		0.167661	0.1563	0.256733	-0.47478	0.000233815	0.000468235	0.864041	7.38986e-14	3.03504e-13	-0.201441	0.0841385	0.113135	0.982783	3.12626e-19	2.02727e-18	0.441	0.000544651	0.00161533	0.286403	0.00723952	0.0226835
Afu1g13210		-0.345692	0.16133	0.262773	-0.596583	0.0164809	0.0260674	1.68153	6.90536e-12	2.48443e-11	-0.078915	0.749441	0.789216	1.54339	3.03859e-10	1.0435e-09	0.171977	0.489858	0.579829	-0.483829	0.0468487	0.104807
Afu1g13220		-0.7425	0.000432178	0.0019542	-0.819025	0.000148089	0.000303232	0.230291	0.266893	0.322452	-0.32269	0.133836	0.172515	0.467634	0.0254244	0.0385029	-0.246164	0.263284	0.350673	-0.505157	0.014046	0.039181
Afu1g13230		0.214649	0.394908	0.521806	0.598627	0.0184011	0.028888	2.2346	1.21324e-19	7.13498e-19	0.209589	0.397752	0.456893	1.9587	5.60081e-16	2.87184e-15	-0.174388	0.484581	0.574826	-0.0612503	0.795008	0.86612
Afu1g13240		0.231728	0.172032	0.276547	-0.359704	0.0598193	0.0860812	-0.147272	0.401948	0.462973	-0.761872	1.32032e-05	2.79793e-05	-0.400022	0.0127918	0.0203852	-0.170439	0.383904	0.477847	-0.0210219	0.899852	0.938374
Afu1g13250		0.801933	1.68002e-08	3.49803e-07	0.500763	0.000480636	0.000929637	0.0877622	0.539717	0.599643	-0.179521	0.202004	0.250008	-0.524539	0.000189125	0.000381453	0.121648	0.391674	0.485923	0.189632	0.180193	0.300722
Afu1g13260		-0.0128238	0.872001	0.912595	-0.562016	1.98226e-11	6.86839e-11	-0.318323	7.7614e-05	0.00015726	-0.307729	0.000114623	0.000222537	-0.288066	0.000237826	0.000475038	0.241463	0.00403132	0.00951651	0.0174329	0.826132	0.886852
Afu1g13270		0.962065	9.70296e-05	0.000544275	0.83614	0.000951302	0.00177207	0.309202	0.220531	0.271814	0.0470707	0.840294	0.867961	-0.579626	0.0133733	0.0212354	0.172995	0.471274	0.562851	0.073237	0.760421	0.840056
Afu1g13280	pmi1	-0.281229	8.74652e-05	0.000499085	-1.67451	3.48694e-98	1.85027e-96	-1.39271	5.40406e-77	2.36708e-75	-1.24642	4.60734e-61	1.01383e-59	-0.798408	2.55657e-28	2.7509e-27	0.14686	0.0774237	0.126018	0.313074	3.4695e-05	0.000243115
Afu1g13290		0.114906	0.275842	0.398343	-0.489999	2.50034e-05	5.55192e-05	-0.0252951	0.812644	0.843822	-0.100862	0.329579	0.386716	0.137143	0.167723	0.215867	0.504043	1.06282e-05	4.7136e-05	0.277345	0.00591561	0.0192277
Afu1g13300		-0.492423	7.16245e-05	0.000421789	1.40087	1.53438e-30	1.34799e-29	0.835571	7.20785e-12	2.58725e-11	1.22004	2.08798e-23	1.20429e-22	0.925131	3.61625e-14	1.6534e-13	-0.673256	2.18806e-08	1.82089e-07	-0.402863	0.000789023	0.0035975
Afu1g13310		0.0526005	0.700141	0.789419	1.88631	3.08953e-45	4.47572e-44	1.17497	1.64854e-18	8.96799e-18	1.13265	9.87903e-18	4.39141e-17	1.04063	2.37879e-15	1.17372e-14	-0.701062	5.54887e-08	4.12765e-07	-0.0817404	0.52485	0.651869
Afu1g13320		-0.518058	3.78065e-05	0.000251421	-1.20791	6.4354e-21	3.7608e-20	-3.65804	2.21185e-148	4.46506e-146	-2.04786	7.91885e-54	1.39799e-52	-3.2458	3.28748e-123	6.23012e-121	-1.35801	1.15837e-23	1.41704e-21	-0.105823	0.485129	0.616188
Afu1g13330		-0.154702	0.022879	0.054236	-0.390056	2.36191e-08	6.67052e-08	-0.588072	1.39365e-17	7.18568e-17	-0.26338	0.000114828	0.000222841	-0.0949633	0.157538	0.203803	-0.0280265	0.68953	0.758113	0.338406	6.73837e-07	7.80491e-06
Afu1g13340		0.55069	2.80478e-05	0.000195909	0.821444	7.09237e-10	2.23937e-09	1.03407	1.77901e-15	8.09799e-15	0.597296	1.5511e-06	3.54504e-06	0.670412	4.78546e-08	1.37451e-07	0.326541	0.00967759	0.020689	0.187029	0.122819	0.22251
Afu1g13350		-0.442049	0.0135127	0.034954	1.28872	1.41197e-14	5.96792e-14	-0.875246	3.14004e-06	7.22458e-06	0.931477	4.68212e-08	1.19907e-07	-0.941528	6.59532e-07	1.69558e-06	-0.799292	4.50568e-07	2.7813e-06	-0.508332	0.0101202	0.0300106
Afu1g13360	ssu3	-0.588917	6.12643e-05	0.000369549	1.01095	1.12195e-13	4.51599e-13	-0.0526203	0.708789	0.755142	0.964951	5.56862e-12	1.82851e-11	-0.0523561	0.718457	0.765805	-0.634918	8.03941e-07	4.69524e-06	-0.588652	2.31765e-05	0.00017147
Afu1g13370		-0.0868968	0.491954	0.612404	1.08153	3.18054e-18	1.6201e-17	1.57967	1.06903e-38	1.61941e-37	0.954365	3.9813e-15	1.56257e-14	1.02359	1.50517e-17	8.68674e-17	-0.214065	0.0725032	0.118837	-0.642979	2.09187e-08	3.34431e-07
Afu1g13380		-0.0215252	0.883315	0.920799	0.628248	1.8499e-05	4.15534e-05	1.103	9.47593e-15	4.14282e-14	0.610426	1.71845e-05	3.60785e-05	0.826912	3.16509e-09	1.00646e-08	-0.0393479	0.781786	0.833844	-0.297618	0.0276296	0.068351
Afu1g13390		0.35287	0.000400121	0.00182623	-2.00066	2.19741e-54	4.19858e-53	-0.817652	1.20029e-14	5.20109e-14	-2.09609	8.21028e-77	2.80297e-75	-1.36147	2.19095e-41	4.15208e-40	0.257443	0.0647609	0.107974	-0.190949	0.0749919	0.152194
Afu1g13400		-1.28634	7.46163e-15	7.0926e-13	1.01542	6.88331e-10	2.17727e-09	-0.49488	0.00269711	0.00457951	0.92472	2.28742e-08	5.99012e-08	0.0318795	0.847397	0.877123	-1.37704	6.10062e-17	2.883e-15	-0.759581	4.25939e-06	3.97104e-05
Afu1g13410		-1.11749	2.81341e-06	2.86752e-05	0.394738	0.0695667	0.0990336	-0.577171	0.0106228	0.0165066	1.39537	1.29177e-09	3.66494e-09	1.21262	7.88351e-08	2.22106e-07	-0.116864	0.574238	0.656921	0.672298	0.0015493	0.00631345
Afu1g13420		-0.296537	0.000387707	0.0017742	0.0551409	0.513718	0.582601	-0.84292	6.21766e-23	4.40406e-22	0.267529	0.00126709	0.00220424	-0.493577	3.54631e-09	1.12316e-08	-0.0841486	0.315689	0.407131	0.0528063	0.536914	0.661591
Afu1g13430		-0.744594	1.54652e-08	3.26674e-07	0.560285	1.86369e-05	4.18529e-05	-0.446696	0.000670234	0.00122636	0.661898	4.7745e-07	1.1377e-06	-0.0868954	0.509372	0.57536	-0.64298	8.68166e-07	5.03802e-06	-0.384793	0.00340249	0.0121952
Afu1g13440		0.242872	0.367924	0.495	-0.516987	0.111331	0.151431	0.521558	0.0491068	0.0686755	-0.374772	0.157345	0.199774	0.666245	0.003447	0.00597626	0.385087	0.229965	0.313541	0.387559	0.0811639	0.162272
Afu1g13450		-0.00868953	0.935009	0.956485	0.499727	2.89488e-06	6.98411e-06	1.09438	2.73217e-25	2.20809e-24	-0.465873	1.35071e-05	2.85971e-05	0.336866	0.00132159	0.00241676	-0.974289	1.09666e-19	8.11794e-18	-0.766206	1.43839e-13	5.35263e-12
Afu1g13460		-0.499828	6.19599e-05	0.000373425	-1.09659	4.30475e-15	1.86446e-14	-0.836517	7.54004e-11	2.51769e-10	-1.07813	1.20013e-14	4.56738e-14	-0.518317	4.29196e-05	9.28808e-05	-0.481369	0.00168315	0.00438236	-0.181627	0.163506	0.278671
Afu1g13470		-0.377256	3.75958e-06	3.6418e-05	-0.077549	0.344635	0.414491	-0.504179	7.17577e-10	2.22114e-09	0.102722	0.208086	0.256646	-0.215404	0.00812025	0.0133318	-0.196986	0.0163935	0.0327547	-0.0884815	0.278293	0.41403
Afu1g13480		-0.480675	2.65632e-05	0.000187184	0.121255	0.289364	0.35574	-0.685362	2.19494e-09	6.5601e-09	-0.0275714	0.809775	0.841021	-0.302706	0.00815407	0.0133802	-0.629501	3.91483e-08	3.04134e-07	-0.0980193	0.392206	0.534243
Afu1g13490		-0.147899	0.0334669	0.0741724	0.0507124	0.467691	0.53783	0.152183	0.028407	0.0412942	0.325538	2.65694e-06	5.95662e-06	0.443041	1.43831e-10	5.02867e-10	0.126926	0.0682194	0.112832	0.14296	0.03823	0.0890811
Afu1g13500	tktA	-0.30071	0.000176059	0.000903651	-1.06593	5.63824e-40	6.94386e-39	-1.16218	2.15608e-47	4.43933e-46	-0.649893	5.86805e-16	2.3868e-15	-0.732766	6.51615e-20	4.4394e-19	0.115325	0.152963	0.223057	0.1287	0.109502	0.20383
Afu1g13510	facB	0.317407	0.00148014	0.00553628	-0.529358	4.67451e-07	1.20076e-06	-0.441331	1.53329e-05	3.31505e-05	-0.158629	0.107919	0.142087	-0.414415	2.38446e-05	5.2997e-05	0.688137	3.5506e-11	5.4242e-10	0.344323	0.000598968	0.00284209
Afu1g13520		0.126453	0.162161	0.263813	-1.00003	4.087e-21	2.4204e-20	-0.747496	1.07167e-14	4.66115e-14	-0.781315	6.64944e-17	2.84941e-16	-1.02591	2.79066e-29	3.14492e-28	0.345168	0.00149273	0.00395095	-0.151957	0.119114	0.217213
Afu1g13530		0.105955	0.632978	0.735816	0.133174	0.553127	0.621005	-1.68311	6.82918e-13	2.62918e-12	-0.504914	0.0232947	0.034467	-1.61767	8.86008e-13	3.70607e-12	-0.532132	0.018146	0.0357463	0.171389	0.472478	0.606194
Afu1g13540		-0.0167981	0.840797	0.891677	-0.88869	3.03672e-20	1.7205e-19	-0.61162	3.31759e-12	1.22299e-11	-0.544245	2.248e-10	6.67783e-10	-0.160013	0.0464209	0.0671545	0.327647	0.000858948	0.00242503	0.434809	2.85809e-07	3.60144e-06
Afu1g13550		-0.726494	3.89604e-05	0.000258113	0.272002	0.123345	0.166262	-2.01469	6.10214e-30	6.34039e-29	0.47574	0.00706486	0.0112068	-1.95166	3.9588e-28	4.22545e-27	-0.522756	0.00306214	0.00746273	-0.663465	0.000195157	0.00107675
Afu1g13560		0.139807	0.49911	0.618494	-0.268902	0.204162	0.261893	-1.31472	9.96104e-10	3.05073e-09	-0.567187	0.00630546	0.0100571	-1.26693	1.25335e-09	4.08517e-09	-0.158478	0.455913	0.547637	0.187599	0.387013	0.529561
Afu1g13570		-0.0362471	0.825336	0.882342	-3.08007	1.71237e-66	4.56927e-65	-1.09666	3.66664e-11	1.24994e-10	-2.39625	3.10514e-45	4.02152e-44	-0.505259	0.00206431	0.00368922	0.647572	0.000429459	0.00130646	0.555157	0.00079487	0.00361662
Afu1g13580		0.164799	0.00753955	0.0215824	-0.556767	4.63344e-15	2.00121e-14	-0.27285	2.21405e-05	4.70042e-05	-0.721787	1.0554e-29	7.94845e-29	-0.50789	9.86321e-18	5.75313e-17	-0.000221353	0.997576	0.998015	-0.0702408	0.257046	0.390609
Afu1g13590		-0.174371	0.0475136	0.0983214	0.29599	0.000798156	0.00150018	-0.524914	3.18781e-09	9.40046e-09	0.272335	0.00185401	0.00317294	-0.357161	4.58718e-05	9.90157e-05	-0.198026	0.0240546	0.0456773	-0.00661826	0.940244	0.964735
Afu1g13600		-0.0982638	0.388315	0.515298	0.804938	7.16762e-13	2.75491e-12	0.977082	1.68126e-19	9.79434e-19	0.938496	1.17638e-18	5.48939e-18	1.00369	5.62566e-22	4.37886e-21	0.0352935	0.735758	0.797649	-0.0716593	0.46401	0.597962
Afu1g13610		-0.985064	1.25797e-08	2.75272e-07	-1.03507	3.14897e-09	9.48164e-09	-0.629354	0.000265577	0.000508694	-1.21932	7.22439e-12	2.35471e-11	-0.771405	1.01108e-05	2.32745e-05	-1.16931	7.37773e-11	1.06965e-09	-1.12712	9.894e-11	2.47917e-09
Afu1g13620	optA	0.166045	0.226355	0.342885	0.432283	0.00183121	0.00330059	1.03168	2.34525e-14	9.98178e-14	0.414951	0.0019852	0.00338373	0.4873	0.000244456	0.000487546	0.148713	0.273058	0.361628	-0.378337	0.00380727	0.0133821
Afu1g13630		0.13927	0.356205	0.482574	-0.636152	0.000230367	0.000461628	-0.388998	0.0137719	0.021027	-0.812422	2.44973e-07	5.94568e-07	0.535295	0.000102895	0.000214666	-0.0369992	0.835687	0.875666	1.06356	2.61655e-13	9.41636e-12
Afu1g13640		1.37644	0.277165	0.399903	2.26169	0.0702366	0.0998496	3.01111	0.0110329	0.0171037	1.26885	0.131497	0.169712	1.92873	0.0151291	0.0237714	0.383599	0.637862	0.71313	0.294049	0.653692	0.758081
Afu1g13650		0.776308	0.426579	0.552411	1.63515	0.0888597	0.1236	1.79596	0.0502709	0.0701978	0.799194	0.292291	0.347798	2.01583	0.00336847	0.00584666	-0.059648	0.935669	0.951236	0.996176	0.0972998	0.187503
Afu1g13660		-0.792523	0.00135038	0.00513663	-0.0965517	0.696117	0.751557	-2.28627	1.13033e-19	6.66003e-19	-0.547504	0.0280632	0.0409869	-2.05887	3.99765e-16	2.07502e-15	-1.24348	6.04794e-07	3.60855e-06	-0.565126	0.0281955	0.069513
Afu1g13670		-0.63546	0.0077267	0.0220457	0.0347945	0.883965	0.910639	-0.938732	0.000119971	0.000238299	-0.771784	0.00267838	0.00448134	-0.682456	0.00545834	0.00920061	-1.44204	1.9901e-08	1.67004e-07	-0.379184	0.130811	0.233458
Afu1g13680		-0.461437	0.841589	NA	1.00356	0.648814	0.707312	0.255666	0.908328	0.92405	-1.63992	0.490874	0.548989	-0.302038	0.895812	0.915137	-3.10492	0.172993	NA	-1.01914	0.645869	NA
Afu1g13690		-0.0129775	0.878768	0.917811	0.090456	0.297151	0.364318	0.0618704	0.466973	0.528205	0.322742	0.000112038	0.000217791	0.0460846	0.578956	0.64155	0.219309	0.010105	0.0215069	-0.0287633	0.729002	0.817324
Afu1g13700		0.521792	3.905e-09	9.89833e-08	0.0662971	0.481317	0.551247	0.189534	0.0355688	0.0509788	-0.446127	2.66772e-07	6.45284e-07	-0.313298	0.000190064	0.000383183	0.00936856	0.919194	0.938468	0.0189602	0.824697	0.886209
Afu1g13710		0.0193156	0.880854	0.919219	-0.063095	0.62548	0.686201	0.341583	0.0079852	0.0126407	0.0153024	0.905373	0.924589	0.291295	0.0233477	0.0355653	0.097713	0.449205	0.541437	-0.0309727	0.809317	0.875817
Afu1g13720		0.0718404	0.144813	0.241539	-0.00106068	0.983634	0.985637	0.204233	3.19983e-05	6.70283e-05	0.166358	0.000492195	0.000894426	0.233468	5.00059e-07	1.29563e-06	0.239259	1.92007e-06	1.03079e-05	0.101076	0.0289583	0.0710322
Afu1g13730		0.305195	9.71813e-05	0.000544776	0.3896	1.25286e-06	3.11654e-06	0.506013	8.36006e-11	2.78149e-10	0.259512	0.000562323	0.00101373	0.361098	9.93748e-07	2.5067e-06	0.175108	0.0236648	0.0450205	0.160279	0.0289732	0.0710322
Afu1g13740		0.0969385	0.2761	0.398563	-0.789728	3.50011e-18	1.77996e-17	-0.221344	0.0131831	0.0201811	-0.560489	3.32291e-10	9.76782e-10	-0.277866	0.00170156	0.00307407	0.326177	0.000339678	0.00106171	0.0404159	0.649168	0.755218
Afu1g13750		-1.37239	5.18452e-11	2.23343e-09	1.68455	6.58352e-16	2.97347e-15	0.239333	0.251309	0.305452	1.8365	1.48342e-18	6.88753e-18	0.906373	1.44211e-05	3.28141e-05	-1.22043	4.74867e-09	4.54167e-08	-0.705345	0.000720006	0.00333149
Afu1g13760		-0.258915	0.0719326	0.137708	1.29806	2.4443e-20	1.3908e-19	-0.0495735	0.729179	0.772297	0.907353	9.54904e-11	2.89874e-10	0.0141749	0.920159	0.935592	-0.649624	1.99632e-06	1.06795e-05	-0.195166	0.165452	0.281056
Afu1g13770		0.265265	0.113762	0.199348	-0.170881	0.361606	0.432047	-0.677299	0.000262902	0.000503883	-0.23136	0.154245	0.196262	-0.0975691	0.52452	0.588675	0.204786	0.261924	0.349065	0.844995	9.90838e-07	1.09543e-05
Afu1g13780		-0.164578	0.200536	0.311989	-0.466651	0.000288316	0.000571462	-2.50761	6.40016e-84	3.17817e-82	-1.12286	2.74609e-18	1.25888e-17	-3.15293	3.47274e-131	8.48627e-129	-0.82079	1.90943e-10	2.46601e-09	-0.809905	4.64687e-10	1.0236e-08
Afu1g13790	hhtA	-0.0950297	0.226119	0.342647	-0.533707	1.22846e-11	4.31937e-11	-2.0127	1.11396e-142	1.95175e-140	-0.825271	9.45071e-26	5.98223e-25	-2.15409	7.74056e-164	3.7831e-161	-0.386594	9.60933e-07	5.52703e-06	-0.236421	0.00297511	0.0109016
Afu1g13800		-1.21303	0.00139559	0.00527191	2.332	7.24663e-10	2.28574e-09	0.463016	0.221547	0.272959	2.14588	1.52477e-08	4.04196e-08	1.20036	0.00155334	0.00281616	-1.39915	0.000215605	0.000709977	-0.475687	0.208822	0.336245
Afu1g13810		-0.781633	0.366726	NA	0.409457	0.619276	0.681108	-1.2811	0.16811	0.212594	-0.240933	0.796459	0.82979	-0.978382	0.308039	0.369567	-1.43202	0.109748	0.169797	-0.47891	0.637872	NA
Afu1g13820		-1.44204	0.000479473	0.0021295	2.39948	2.62221e-11	9.02516e-11	0.930772	0.0109456	0.0169713	1.52729	0.000176609	0.000336063	1.1835	0.00345679	0.00599182	-2.31423	5.78717e-11	8.52624e-10	-1.18931	0.000850793	0.00383515
Afu1g13822		-0.380551	0.180667	0.286999	-0.362682	0.231231	0.292177	-1.12438	0.000281828	0.000538711	-1.39261	4.81041e-05	9.69895e-05	-1.23762	6.70608e-05	0.0001425	-1.41048	8.25034e-05	0.000300117	-0.493796	0.139087	0.244879
Afu1g13830		-0.501021	0.274091	0.396438	-1.23064	0.0227146	0.0352016	-1.32119	0.00871665	0.0137284	-1.64202	0.00462185	0.00752032	-1.57829	0.00278722	0.00488895	-0.912404	0.158202	0.229295	-0.758123	0.181839	0.30285
Afu1g13840		0.0548748	0.746934	0.825073	0.132399	0.458932	0.5292	1.7726	1.84509e-29	1.86843e-28	0.4314	0.00697804	0.0110785	1.80516	3.63419e-34	5.18388e-33	0.353877	0.0364199	0.0655342	0.0874328	0.51175	0.640787
Afu1g13850		0.338928	0.0013334	0.00507866	0.436809	7.71899e-05	0.000163091	0.731467	1.60028e-12	6.01385e-12	0.133332	0.175876	0.220403	0.20946	0.0268731	0.0405928	0.0354504	0.732494	0.795012	-0.183079	0.0472674	0.105636
Afu1g13860		0.163302	0.42628	0.55213	0.665227	0.00142357	0.00259914	1.53206	3.28251e-16	1.56155e-15	0.752856	3.05649e-05	6.27239e-05	1.20862	1.1403e-12	4.71873e-12	0.250931	0.17334	0.246911	-0.160135	0.280016	0.415846
Afu1g13870		0.618683	1.13901e-05	9.14656e-05	-0.624174	0.000133491	0.000274612	0.780934	2.6652e-08	7.31139e-08	-0.195209	0.145485	0.18611	0.405497	0.0014902	0.00270697	1.04765	2.91254e-11	4.57218e-10	0.243245	0.0555127	0.120103
Afu1g13880		0.336122	0.022751	0.0540059	-2.41464	1.41908e-31	1.29192e-30	0.0023196	0.987657	0.989468	-1.50254	1.77341e-21	9.40483e-21	0.313394	0.0248988	0.0377794	1.24822	5.46434e-09	5.13445e-08	0.647196	5.3412e-06	4.81038e-05
Afu1g13890		0.21223	0.00913128	0.025254	0.2587	0.00233425	0.00414849	0.510946	2.06864e-10	6.62392e-10	0.312501	4.82412e-05	9.72363e-05	0.37349	5.79253e-07	1.49623e-06	0.266031	0.000975546	0.00271299	0.0747733	0.309768	0.448389
Afu1g13900		0.0830384	0.664394	0.761233	-2.81028	2.66602e-42	3.55188e-41	-0.38349	0.045821	0.0644199	-2.23255	7.17596e-30	5.45749e-29	0.0822355	0.665886	0.719671	0.66077	0.00174498	0.00452392	0.548764	0.00408072	0.0141892
Afu1g13910		0.247141	0.0237503	0.0559677	1.053	3.83686e-22	2.36738e-21	0.998192	1.57127e-20	9.75975e-20	0.598512	1.31419e-08	3.50476e-08	0.787723	3.4242e-14	1.56791e-13	-0.207347	0.0478931	0.0831712	0.0366715	0.719149	0.810851
Afu1g13920		0.182958	0.0192937	0.046972	0.240629	0.00289459	0.00508305	0.435532	1.9752e-08	5.46959e-08	0.540233	3.78526e-13	1.31944e-12	0.636528	2.71037e-18	1.63964e-17	0.482561	3.87407e-10	4.71569e-09	0.383954	1.0976e-07	1.50683e-06
Afu1g13930		-0.195772	0.0207539	0.0499567	-0.131401	0.12985	0.174348	-0.437488	3.25387e-07	8.15532e-07	-0.234591	0.00592904	0.00949423	-0.44165	1.56981e-07	4.30769e-07	-0.298962	0.000618516	0.00180905	-0.199935	0.0189531	0.0503479
Afu1g13940	sun2	-0.884574	3.98848e-06	3.82029e-05	-2.14763	5.51664e-27	4.20587e-26	-2.13727	1.127e-27	1.04236e-26	-2.56887	3.60658e-35	3.30283e-34	-2.12287	1.52245e-26	1.51041e-25	-1.30582	1.22487e-09	1.33094e-08	-0.870178	1.8467e-05	0.000139459
Afu1g13950		-0.0957728	0.66255	0.759869	0.791016	0.00023424	0.000468986	-0.0298616	0.891915	0.910745	0.553887	0.00672016	0.0106965	0.357245	0.0731992	0.102261	-0.332901	0.0952976	0.150457	0.291334	0.144663	0.252864
Afu1g13960		-0.0273197	0.860923	0.90534	0.378579	0.0162643	0.0257512	0.658381	1.66943e-05	3.59516e-05	0.558507	0.000223104	0.000420829	-0.084398	0.578406	0.641027	0.152608	0.318446	0.410165	-0.770098	2.2692e-07	2.88014e-06
Afu1g13970		0.347924	0.00130665	0.00499378	0.544908	7.18391e-07	1.81573e-06	1.10143	4.45405e-25	3.56369e-24	-0.365083	0.000649829	0.00116537	0.0493801	0.634732	0.691916	-0.562067	2.38486e-07	1.56442e-06	-0.704122	5.36321e-12	1.57917e-10
Afu1g13980		1.27506	1.94404e-15	2.12508e-13	0.457236	0.00526026	0.00895614	1.24147	1.08064e-14	4.69796e-14	-1.11924	1.9279e-12	6.50053e-12	0.306148	0.0491428	0.0707833	-0.301415	0.0634206	0.106031	0.339743	0.0291546	0.0713567
Afu1g13990		0.686744	1.61462e-07	2.45137e-06	-0.516583	0.000115921	0.000240493	0.619374	2.34334e-06	5.45233e-06	-1.60184	1.1059e-33	9.59759e-33	-0.353811	0.00642093	0.0107162	-0.398517	0.00323186	0.00782401	-0.286441	0.0274728	0.0680786
Afu1g14000		-0.523117	0.346135	0.472887	0.715531	0.175064	0.227713	1.32289	0.0074082	0.0117594	1.07213	0.0401375	0.05713	1.72175	0.0005264	0.00101372	-0.166521	0.7355	0.797514	-0.124256	0.771069	0.848277
Afu1g14010		0.239377	0.027855	0.0639996	1.6437	1.46227e-54	2.81715e-53	1.64721	1.83242e-56	5.00466e-55	1.63552	4.89987e-61	1.07566e-59	1.47198	2.00832e-50	5.054e-49	0.231196	0.0157374	0.0316417	0.0641491	0.491441	0.621857
Afu1g14020		-0.0704526	0.444849	0.569826	-0.340547	0.000407401	0.00079394	-0.00731064	0.936815	0.946601	0.183419	0.0435873	0.061747	0.525445	3.31159e-09	1.05205e-08	0.453513	1.83687e-06	9.88458e-06	0.462303	1.95041e-07	2.51489e-06
Afu1g14030		0.133483	0.218911	0.333564	0.932147	6.16423e-18	3.08411e-17	0.782642	2.07039e-13	8.26556e-13	1.16817	6.38995e-30	4.86484e-29	0.639724	4.91612e-10	1.65883e-09	0.369502	0.000300576	0.000957572	-0.00943533	0.925349	0.952918
Afu1g14040		0.439644	0.0798934	0.149903	0.148702	0.557845	0.625244	-1.62897	4.15689e-10	1.31028e-09	-0.262932	0.292344	0.347817	-1.08897	1.38927e-05	3.16506e-05	0.0280097	0.911642	0.932499	0.979649	0.000167428	0.00094401
Afu1g14050	fbpA	0.0684491	0.758178	0.833157	1.3539	1.47259e-10	4.86116e-10	1.37399	1.61676e-11	5.65256e-11	0.960796	9.31648e-07	2.16824e-06	1.77309	4.66387e-22	3.64551e-21	-0.324654	0.0764016	0.124599	0.467551	0.00366131	0.0129628
Afu1g14060		-0.125217	0.48985	0.610414	0.993055	2.54912e-08	7.18395e-08	0.788059	7.86389e-06	1.74657e-05	0.940361	6.83158e-08	1.72199e-07	1.06994	4.84835e-10	1.63775e-09	-0.177912	0.298483	0.389242	0.156664	0.34715	0.487448
Afu1g14070		0.352655	1.35172e-06	1.51938e-05	-0.471268	9.24008e-09	2.68471e-08	-0.12949	0.0861705	0.1153	-0.800121	4.30918e-27	2.88085e-26	-1.07316	2.117e-49	5.20066e-48	0.023802	0.774689	0.829048	-0.591013	3.62406e-15	1.60063e-13
Afu1g14080		0.643711	0.000200741	0.00101181	-0.49304	0.0108116	0.0176011	1.17317	6.30443e-12	2.27263e-11	0.0470304	0.774756	0.811915	0.788215	6.70228e-07	1.72164e-06	1.18378	1.80423e-10	2.36367e-09	0.258761	0.0970571	0.187117
Afu1g14090		0.0571396	0.64476	0.746317	-0.709113	1.81291e-08	5.14194e-08	-0.526433	2.39668e-05	5.07192e-05	-0.659735	1.13004e-07	2.81098e-07	-0.385978	0.00177447	0.00319831	0.106517	0.399431	0.493462	0.197595	0.111563	0.207005
Afu1g14100		0.0896547	0.315407	0.44153	0.100517	0.270608	0.335164	0.102449	0.251958	0.306121	0.203001	0.0207304	0.0308893	0.0345512	0.691426	0.742179	0.192138	0.0322733	0.0590058	0.0217565	0.802922	0.872026
Afu1g14110		0.296798	0.0027618	0.00935035	0.25546	0.0123876	0.020003	1.22174	2.05061e-36	2.81686e-35	0.130802	0.173841	0.218147	0.870407	1.00766e-20	7.21442e-20	0.17214	0.082863	0.133558	-0.0545377	0.548431	0.671774
Afu1g14120	bfr1	0.00132342	0.99089	0.994529	-2.31944	2.87547e-79	1.02698e-77	-1.03806	7.79388e-19	4.33377e-18	-1.98814	1.35365e-62	3.14249e-61	-0.857263	1.45068e-13	6.38741e-13	0.33262	0.00830563	0.0181349	0.182125	0.120186	0.218772
Afu1g14130		-0.0577083	0.917798	0.944696	0.505339	0.370529	0.441233	0.0218413	0.96884	0.973874	-0.267735	0.63477	0.688607	0.426558	0.398544	0.46406	-0.830782	0.144101	0.21267	0.347008	0.492201	0.622632
Afu1g14140		-0.156455	0.537928	0.652651	-1.06442	0.000760685	0.00143455	-1.18649	4.96995e-05	0.000102194	-1.8063	7.27531e-08	1.83036e-07	-1.87616	9.44615e-10	3.10283e-09	-0.898331	0.0195316	0.0380478	-0.846124	0.0126061	0.0358856
Afu1g14150		0.0794756	0.376956	0.504203	0.278894	0.002451	0.004346	0.573985	8.72353e-11	2.89931e-10	0.400503	3.90188e-06	8.62071e-06	0.654599	1.09164e-14	5.19576e-14	0.201084	0.0237675	0.0451876	0.16009	0.0541372	0.117564
Afu1g14160		-0.774702	0.070356	0.135074	0.732272	0.0570051	0.0824019	0.583008	0.114661	0.150031	1.33578	0.000742609	0.00132231	1.88726	4.00126e-07	1.0493e-06	-0.171191	0.623419	0.701548	0.529546	0.0807065	0.161616
Afu1g14170		-0.0812788	0.802724	0.866217	-0.640822	0.0515183	0.0749489	-1.42809	1.51108e-05	3.26932e-05	-0.652928	0.0456577	0.0645225	-1.05596	0.00121246	0.00222993	-0.0933848	0.777485	0.830673	0.290858	0.379552	0.521474
Afu1g14180		0.064314	0.574094	0.686229	-2.5785	6.74665e-83	2.64343e-81	-0.959303	2.5213e-16	1.2056e-15	-1.9288	2.22845e-57	4.31112e-56	-0.522946	4.31068e-06	1.02533e-05	0.714012	2.89745e-07	1.85914e-06	0.500671	1.70964e-05	0.000130461
Afu1g14190		-0.0231497	0.930862	0.95364	0.0551673	0.845682	0.879002	-0.159058	0.559177	0.618157	-0.367766	0.174911	0.219272	-0.438328	0.0892417	0.122607	-0.446083	0.120723	0.183718	-0.30242	0.251309	0.385196
Afu1g14200		-0.241587	0.00777083	0.0221355	-0.205244	0.0240239	0.037039	-0.978976	5.55198e-27	4.91475e-26	-0.190811	0.0356164	0.0511813	-0.760551	5.56515e-17	3.06694e-16	-0.227154	0.0125489	0.0259147	-0.0231618	0.799262	0.869022
Afu1g14210		0.389599	0.0524984	0.106297	-0.850969	0.000964105	0.00179484	0.597735	0.00265015	0.00450224	-0.622058	0.00189109	0.00323162	0.616983	0.000271698	0.0005391	0.618509	0.0162071	0.0324391	0.408847	0.0143684	0.039864
Afu1g14220	nopA	0.115777	0.480972	0.603123	-3.36966	1.62564e-79	5.89675e-78	-1.22189	1.67454e-13	6.73152e-13	-2.32611	1.0946e-43	1.34807e-42	-0.553307	0.000742371	0.00140343	1.15932	1.77647e-10	2.33402e-09	0.784356	2.13647e-06	2.19546e-05
Afu1g14230		-1.05462	0.178758	0.284795	0.821298	0.218336	0.277926	-0.442349	0.541114	0.600913	0.794025	0.311547	0.367789	0.405629	0.600274	0.660757	-1.08189	0.105073	0.163374	-0.206643	0.771859	0.848621
Afu1g14240		0.214843	0.0344791	0.076122	0.0388924	0.710966	0.765276	-0.098271	0.339609	0.398485	-0.0114161	0.908924	0.92775	-0.587681	4.16071e-09	1.30971e-08	0.164535	0.110866	0.171148	-0.274566	0.00672281	0.0213785
Afu1g14250		0.611272	0.000774786	0.00321661	0.155989	0.420996	0.491698	0.309353	0.0943938	0.125561	1.09363	3.68489e-11	1.14671e-10	0.638336	0.000109727	0.000228305	1.54892	3.91975e-18	2.34798e-16	0.940256	2.38006e-08	3.77059e-07
Afu1g14260		0.17054	0.0844692	0.156833	0.171724	0.0894888	0.124392	0.0356405	0.720031	0.764472	0.314025	0.00113198	0.00197884	-0.0165561	0.863101	0.889046	0.31284	0.00154297	0.00406724	0.118343	0.220677	0.349415
Afu1g14270		0.0419801	0.675156	0.770185	-0.15976	0.133831	0.179072	-0.774361	4.28135e-13	1.66904e-12	-0.361084	0.000333295	0.00061567	-0.36923	0.00014562	0.000297634	-0.159344	0.136456	0.202945	0.447112	1.74268e-05	0.000132635
Afu1g14280		0.159156	0.212841	0.326601	2.29149	5.15635e-75	1.63419e-73	1.25825	1.25752e-23	9.24571e-23	1.5754	1.78e-37	1.78886e-36	1.02922	6.47042e-17	3.53853e-16	-0.556939	3.67943e-06	1.83468e-05	-0.0698711	0.563368	0.685652
Afu1g14290		-0.0734955	0.322702	0.44851	0.767213	2.11803e-25	1.51526e-24	-0.233075	0.00195643	0.00339324	0.257625	0.000379941	0.000698779	-0.437576	2.21217e-09	7.11295e-09	-0.583083	4.73467e-16	1.9148e-14	-0.277996	0.000176257	0.000986161
Afu1g14300		-0.325745	0.0866263	0.160057	2.14082	9.56025e-30	8.21244e-29	-1.00631	1.4063e-07	3.63859e-07	2.17626	1.0156e-30	7.95181e-30	-0.652468	0.000608409	0.00116416	-0.290299	0.122041	0.185135	0.0280927	0.883302	0.926418
Afu1g14310		0.246524	0.00229335	0.00799016	0.0447618	0.59461	0.659604	-0.0685484	0.40363	0.464738	-0.179816	0.0238125	0.0351938	-0.0917083	0.23835	0.294795	0.0219463	0.791161	0.840796	0.223364	0.0047238	0.0159991
Afu1g14320		0.100266	0.209257	0.322288	0.410284	5.2935e-07	1.35452e-06	0.388663	8.2356e-07	2.00461e-06	0.513955	7.89495e-12	2.56876e-11	0.237195	0.00139405	0.00254324	0.203937	0.00825415	0.0180399	-0.0512019	0.483819	0.615238
Afu1g14330	abcC	0.347247	0.0270874	0.0624847	0.149693	0.343082	0.412783	-0.786324	6.84357e-07	1.67898e-06	-0.714918	5.44348e-06	1.19049e-05	-0.929297	3.16592e-09	1.00646e-08	-0.517364	0.00105958	0.00292437	0.204275	0.196468	0.321203
Afu1g14340		0.0241768	0.761368	0.834985	-1.28714	3.36642e-42	4.45307e-41	-0.918615	3.99469e-27	3.57023e-26	-1.11569	3.79208e-39	4.00605e-38	-0.700927	7.92496e-19	5.0028e-18	0.195629	0.0489119	0.0846659	0.241865	0.00429087	0.0147383
Afu1g14350		-0.559839	0.000740681	0.00310425	0.185168	0.262193	0.325934	0.407797	0.0106038	0.0164847	1.13083	1.9452e-12	6.55412e-12	1.12986	1.03956e-12	4.31724e-12	0.385825	0.0158029	0.0317418	0.162226	0.285588	0.422245
Afu1g14360		0.684159	0.000127683	0.000683766	-0.359082	0.0707425	0.100446	0.0278684	0.880051	0.90091	0.0474577	0.778193	0.81469	-0.00139736	0.993264	0.995086	1.0907	8.90022e-09	8.03136e-08	0.654894	0.000141151	0.000815842
Afu1g14380		0.832247	0.000165748	0.000857673	-0.290168	0.23597	0.297275	1.01637	3.90154e-06	8.9104e-06	-0.035503	0.864577	0.889732	0.100713	0.6209	0.679755	1.08691	3.19378e-06	1.62183e-05	-0.0834096	0.680778	0.780161
Afu1g14390		0.266945	0.318279	0.443915	0.78916	0.00339583	0.00592071	1.59622	4.47076e-10	1.40683e-09	1.71253	1.63302e-12	5.53035e-12	1.02506	2.52623e-05	5.60003e-05	1.19032	1.13453e-06	6.40418e-06	-0.304215	0.187093	0.309561
Afu1g14400		0.656763	0.000731939	0.00307731	-1.04039	1.03579e-06	2.58489e-06	-0.248366	0.211883	0.26248	-0.852366	1.12005e-05	2.39153e-05	-0.548748	0.00386907	0.00665954	0.844786	7.0843e-05	0.000262312	0.356381	0.0669855	0.139175
Afu1g14410	rpl17	-0.127346	0.298368	0.423164	-1.39435	1.00028e-29	8.57676e-29	-2.92065	9.67598e-123	9.87375e-121	-1.7742	4.04656e-47	5.55042e-46	-2.65525	7.78573e-103	8.03315e-101	-0.507199	4.15011e-05	0.000162524	0.138052	0.268686	0.404208
Afu1g14420		-0.0296112	0.794522	0.860125	-1.22415	3.23535e-21	1.92217e-20	-0.575448	8.90016e-07	2.15957e-06	-0.933636	3.84175e-15	1.50907e-14	-0.170126	0.12511	0.165991	0.260904	0.0514661	0.0885652	0.375711	0.00102334	0.0044545
Afu1g14430		-0.12125	0.495814	0.615282	0.080474	0.658912	0.716974	-0.0940099	0.598137	0.65468	0.0327468	0.852782	0.879281	0.0591003	0.731859	0.777935	-0.168978	0.349957	0.443228	0.0318597	0.853741	0.906064
Afu1g14440		0.40652	0.00544426	0.0164855	-2.2975	3.23656e-29	2.72728e-28	-0.469243	0.00218436	0.00376046	-1.61526	1.58515e-24	9.58936e-24	-0.139346	0.317204	0.379045	1.08875	3.32946e-07	2.11695e-06	0.736417	5.02072e-07	5.95742e-06
Afu1g14450	exgO	-0.930584	2.93024e-05	0.000203349	-0.72253	0.00217371	0.00387801	2.02113	8.13351e-27	7.14548e-26	0.285389	0.215199	0.264428	1.06828	3.92312e-07	1.02997e-06	0.0773356	0.750167	0.808603	-1.88344	2.77449e-27	3.03287e-25
Afu1g14460		0.339392	0.0136067	0.0351524	0.124744	0.393036	0.464284	-0.289064	0.0447149	0.0629793	0.317128	0.0140427	0.0214646	0.196068	0.121784	0.161891	0.531777	0.000118297	0.000412679	0.824524	6.95371e-10	1.48318e-08
Afu1g14480		0.866706	0.0217514	0.0519148	0.605215	0.136809	0.182714	0.852291	0.0248635	0.0365089	0.794683	0.011051	0.017149	0.195126	0.534575	0.598729	1.05617	0.00235768	0.00592349	0.209541	0.508364	0.637276
Afu1g14490		-0.00449367	0.972825	0.982487	-0.559346	0.000110782	0.00023014	-1.12615	6.40075e-15	2.82631e-14	-1.72171	3.41673e-29	2.51808e-28	-0.64818	7.21595e-07	1.84441e-06	-1.16686	1.36082e-12	2.89491e-11	0.473475	0.000964122	0.00423468
Afu1g14500		-0.152455	0.32825	0.45456	-0.830265	1.85972e-07	4.92004e-07	-0.847336	7.39373e-08	1.96334e-07	-1.73303	5.94974e-27	3.94637e-26	-0.828169	1.17218e-07	3.25505e-07	-1.05522	1.39015e-10	1.87795e-09	-0.133289	0.398407	0.539664
Afu1g14510		-0.030527	0.834254	0.887968	-0.93543	1.71613e-08	4.88235e-08	0.46168	0.00125036	0.00221962	-0.305996	0.0369451	0.0529024	0.503957	0.000247784	0.000493867	0.598907	0.000324148	0.00102088	0.0117494	0.930399	0.957667
Afu1g14520		-0.190601	0.70839	0.795642	0.983897	0.043689	0.0644884	2.15807	1.56209e-06	3.71081e-06	1.01062	0.0295873	0.0430706	1.43177	0.00125023	0.0022944	-0.163876	0.709871	0.776195	-0.916894	0.013927	0.0389111
Afu1g14530		0.00619092	0.980852	0.98797	-0.22501	0.427731	0.498483	0.190092	0.457194	0.51882	-0.100143	0.692736	0.738972	-0.150316	0.535661	0.599584	0.131057	0.639285	0.714195	-0.334218	0.164231	0.279579
Afu1g14540		0.590606	0.00580321	0.0173739	-0.81376	0.00270356	0.0047602	1.32134	1.55044e-10	5.0165e-10	0.10931	0.572271	0.628815	0.636849	0.000444701	0.000862827	1.51368	3.095e-09	3.06971e-08	-0.0938867	0.585706	0.705315
Afu1g14550	sod3	0.161044	0.610129	0.71734	1.49281	4.69323e-07	1.20524e-06	2.73677	4.6259e-24	3.50376e-23	1.35733	1.32796e-07	3.27963e-07	2.63452	1.27468e-28	1.38765e-27	0.0255663	0.912587	0.933083	0.0588006	0.733224	0.820164
Afu1g14560	msdS	0.106212	0.617792	0.724014	-2.49035	1.48974e-28	1.22423e-27	-2.3832	2.02028e-27	1.84286e-26	-3.36206	6.02652e-50	9.21949e-49	-3.15874	1.27588e-46	2.93264e-45	-0.765499	0.00126184	0.00340626	-0.669323	0.00317996	0.011515
Afu1g14570		0.0549913	0.713199	0.799914	-1.17466	1.64825e-14	6.94447e-14	-0.707115	2.66038e-06	6.16375e-06	-1.14536	3.25526e-14	1.20672e-13	-0.556323	0.000194511	0.000391466	0.0842912	0.584991	0.666756	0.205783	0.170936	0.288244
Afu1g14580		0.322302	0.0383101	0.0824973	-2.16303	4.12564e-23	2.66602e-22	0.31078	0.046548	0.0653332	-2.26998	9.54051e-34	8.30301e-33	-0.0519841	0.723956	0.770859	0.215349	0.373954	0.467872	-0.0404619	0.784232	0.858659
Afu1g14590		-0.323175	0.00845377	0.0236474	-0.412061	0.00145638	0.00265489	-0.416465	0.000779324	0.00141676	-0.304883	0.0153554	0.023322	-0.358096	0.00334002	0.00580052	-0.215997	0.102683	0.160283	-0.264806	0.0316827	0.0765798
Afu1g14600		0.506709	0.000143337	0.000760148	-0.046901	0.751196	0.800414	0.342372	0.0114303	0.0176726	-0.495201	0.000131208	0.0002532	-0.490099	7.409e-05	0.000156648	0.0584092	0.686128	0.755421	-0.325763	0.00969063	0.0289231
Afu1g14610		-0.37476	0.000189078	0.00096357	0.500049	5.86499e-07	1.49294e-06	0.133798	0.18018	0.226193	0.677298	1.10686e-11	3.56021e-11	0.474483	1.82996e-06	4.50385e-06	-0.197512	0.0469867	0.0818	-0.0340756	0.730402	0.818263
Afu1g14620		0.0424352	0.557953	0.671524	0.649382	3.59435e-19	1.92598e-18	-0.14395	0.0490938	0.0686677	0.651508	1.20622e-20	6.16793e-20	-0.0443555	0.527976	0.591981	0.0445609	0.524842	0.611241	0.14203	0.0455442	0.102413
Afu1g14630		-0.075904	0.637389	0.739449	-2.44499	5.08734e-31	4.53369e-30	-0.697814	2.61314e-05	5.51241e-05	-2.1069	1.9162e-29	1.43152e-28	-0.362813	0.0224197	0.0342509	0.262184	0.257451	0.34386	0.259098	0.113902	0.21023
Afu1g14640		-0.0189209	0.91808	0.944875	-2.25111	8.86505e-20	4.89714e-19	0.498259	0.00585367	0.00946825	-1.83783	4.58991e-18	2.07507e-17	0.690484	7.38125e-05	0.000156168	0.394361	0.142556	0.210642	0.173304	0.310443	0.448954
Afu1g14650		0.0375877	0.778476	0.84777	-1.49987	2.23838e-19	1.2134e-18	0.920025	1.00499e-12	3.82472e-12	-0.82173	3.95386e-09	1.09013e-08	1.15895	3.7941e-21	2.78955e-20	0.715725	2.99306e-05	0.000121389	0.276515	0.018903	0.0502745
Afu1g14660	laeA	0.00936521	0.938991	0.959397	-0.0659043	0.60785	0.671006	0.375827	0.00183062	0.00318336	-0.148814	0.220199	0.270008	0.603472	1.35367e-07	3.73665e-07	-0.0735442	0.564062	0.648457	0.23701	0.0352867	0.0834457
Afu1g14670		0.430241	0.000218839	0.00109172	0.729343	7.31096e-10	2.30447e-09	1.0785	3.032e-21	1.96203e-20	0.520341	1.81584e-06	4.12574e-06	0.560704	1.65939e-07	4.53074e-07	0.22124	0.0465761	0.0812249	-0.0875524	0.402133	0.542693
Afu1g14680		0.0147034	0.811496	0.871703	0.0725632	0.246634	0.308742	-0.319324	2.91103e-07	7.33364e-07	0.102269	0.094017	0.125257	-0.043158	0.476515	0.542602	0.0444091	0.474263	0.565352	0.290869	2.03655e-06	2.10516e-05
Afu1g14690		-0.0060813	0.939516	0.959597	-0.0682836	0.40541	0.476175	0.0191515	0.811327	0.842939	-0.0708627	0.373838	0.433072	-0.189846	0.0160407	0.0250849	-0.00866041	0.915498	0.935534	-0.215079	0.00642687	0.0206325
Afu1g14695		0.624987	0.000538614	0.00236693	-1.51519	3.99885e-09	1.1963e-08	-0.231505	0.233639	0.286375	-0.89507	7.46415e-07	1.75208e-06	-0.163943	0.309465	0.371038	1.24511	1.35303e-06	7.48442e-06	0.69255	8.797e-05	0.000551241
Afu1g14700		0.250176	0.823501	NA	-1.11281	0.438902	0.509582	-2.53628	0.100122	0.132479	-0.536421	0.63358	0.687638	-1.77768	0.151917	0.197564	0.826563	0.566101	0.650062	1.00878	0.53628	NA
Afu1g14710		0.263653	0.0370601	0.0804061	-0.520174	0.000162118	0.000329992	0.425099	0.000741286	0.00135158	-0.322305	0.00993861	0.0154901	0.12535	0.297121	0.358507	0.461522	0.000729147	0.00209319	-0.0360957	0.7631	0.841739
Afu1g14720		0.142452	0.117241	0.204074	-0.607071	7.3626e-09	2.15336e-08	0.0532009	0.563247	0.621472	-0.597338	1.24932e-10	3.76295e-10	-0.142388	0.0948685	0.129589	0.152185	0.153581	0.223844	-0.0531367	0.538652	0.662985
Afu1g14730		-0.0498502	0.799539	0.864274	-1.63591	1.54107e-16	7.12669e-16	-0.199187	0.310452	0.367993	-2.82285	1.97936e-45	2.58151e-44	-3.31431	5.40762e-62	1.96922e-60	-1.23678	8.2519e-10	9.29871e-09	-3.16497	1.19246e-56	6.95206e-54
Afu1g14740		-0.224364	0.00157188	0.00581968	0.278485	0.000101456	0.000211665	-0.208441	0.00341834	0.00572559	0.325335	2.87287e-06	6.42677e-06	0.042528	0.536046	0.599942	-0.177513	0.0114502	0.0239445	0.0266049	0.699645	0.794906
Afu1g14750		0.309983	9.05813e-06	7.48709e-05	-0.22068	0.00392778	0.00679207	0.128573	0.0697027	0.0950175	-0.104476	0.120902	0.157438	0.330873	2.39499e-07	6.41472e-07	0.426187	9.54083e-09	8.59241e-08	0.512283	3.89081e-15	1.70126e-13
Afu1g14760		1.24579	0.146548	0.243968	1.63777	0.0601068	0.0864279	0.91221	0.299395	0.356616	0.20969	0.766261	0.804466	-0.621481	0.390063	0.455269	-0.182296	0.800457	0.848052	-0.287906	0.700245	0.795207
Afu1g14770		0.238968	0.0356135	0.0779769	-2.20267	3.36241e-51	5.83615e-50	-0.691147	5.57218e-09	1.61345e-08	-1.7046	1.71546e-43	2.08504e-42	-0.195269	0.0768487	0.107134	0.737031	1.66916e-06	9.08412e-06	0.734847	1.88496e-10	4.49155e-09
Afu1g14780		-0.149318	0.05562	0.111253	0.101743	0.194318	0.250581	-0.704262	3.34396e-19	1.90153e-18	0.125628	0.106405	0.140172	-0.721061	2.64451e-20	1.85335e-19	-0.125433	0.108655	0.168192	-0.166116	0.0348297	0.0826398
Afu1g14790		0.265168	0.00396088	0.0126647	0.3691	0.000121177	0.000250668	0.39907	1.34225e-05	2.92173e-05	0.179198	0.0385433	0.0550212	0.00730437	0.931257	0.94448	0.0752656	0.407373	0.50137	-0.126598	0.133103	0.23663
Afu1g14800		0.678521	0.0042424	0.0133983	-0.784626	0.00104405	0.00193747	-1.77235	1.58314e-13	6.36961e-13	-0.565251	0.0170745	0.025756	-1.60097	1.5471e-11	5.88062e-11	0.897895	0.000172547	0.000583812	0.849891	0.00040469	0.00202114
Afu1g14810		0.183049	0.0353144	0.0774967	-0.797036	6.42177e-18	3.2095e-17	-0.23272	0.00819123	0.0129448	-0.711296	5.31549e-16	2.16775e-15	-0.292294	0.000629397	0.00120383	0.26879	0.00391321	0.0092641	0.123475	0.153748	0.265246
Afu1g14820		0.0849874	0.633144	0.735891	-0.857619	3.92466e-05	8.53298e-05	-0.184884	0.310771	0.368324	-0.780921	2.66061e-05	5.4993e-05	-0.00231901	0.988959	0.99195	0.161685	0.452683	0.544403	0.267552	0.120231	0.218772
Afu1g14830		-0.169276	0.0994107	0.178511	0.476623	3.51601e-06	8.44971e-06	0.271346	0.00776553	0.012314	1.20201	4.56979e-33	3.87889e-32	0.406234	5.47366e-05	0.000117305	0.556112	3.01522e-08	2.42952e-07	-0.0343879	0.730604	0.818385
Afu1g14840		0.184474	0.396418	0.523193	-0.559011	0.0292476	0.0445089	-0.041668	0.852122	0.878518	-0.484271	0.0267836	0.0392787	0.508355	0.00791581	0.0130239	0.259214	0.313866	0.405067	0.734497	0.000210898	0.00115611
Afu1g14850		0.287852	0.0476062	0.0984439	0.0682489	0.642004	0.70104	0.310614	0.0326126	0.0470104	1.08515	3.80319e-14	1.40256e-13	-0.0791882	0.582143	0.644389	1.30475	2.16861e-19	1.50239e-17	-0.10195	0.478827	0.611826
Afu1g14860		-0.0209144	0.944443	0.962717	-0.397988	0.239319	0.300922	0.189913	0.522129	0.582751	-0.549174	0.0783088	0.105771	0.34237	0.208583	0.26185	-0.172101	0.621671	0.700274	0.131543	0.624198	0.736059
Afu1g14870	gwt1	0.648169	5.68038e-05	0.00034762	0.0240971	0.889184	0.91419	0.670531	3.21703e-05	6.73733e-05	0.0644116	0.671975	0.72118	0.198194	0.182281	0.232443	0.688483	2.91067e-05	0.000118364	0.175833	0.237633	0.369836
Afu1g14880		0.572691	0.000671344	0.00285134	-0.347879	0.069999	0.0995673	-0.119599	0.499463	0.560386	-1.21783	4.32388e-12	1.4299e-11	-1.05798	1.05107e-10	3.70969e-10	-0.297263	0.134359	0.20035	-0.36569	0.0342486	0.0815643
Afu1g14890	pdeA	0.600893	0.000237156	0.0011623	-0.424386	0.0290862	0.044285	0.0661936	0.699361	0.746553	-0.631479	7.1235e-05	0.000141314	-0.101379	0.482872	0.5491	0.393801	0.0389209	0.0694035	0.433321	0.0047291	0.0160043
Afu1g14895		-0.779358	0.210505	0.32381	-0.667041	0.318693	0.387151	-2.6963	0.00224001	0.00385057	-0.283795	0.676192	0.725239	-0.384804	0.551708	0.615099	-0.396112	0.583445	0.665197	1.53214	0.0884542	0.173477
Afu1g14910		-0.211873	0.0121391	0.031947	1.74636	3.71056e-100	2.0277e-98	0.836653	4.03664e-24	3.07162e-23	1.49131	1.65519e-74	5.39301e-73	0.749717	5.53637e-20	3.79135e-19	-0.466922	3.9206e-09	3.82861e-08	-0.298809	0.000186175	0.00103306
Afu1g14920		0.361383	1.83424e-05	0.000136282	0.53738	4.1131e-10	1.32297e-09	0.624977	8.88959e-14	3.63491e-13	0.0449321	0.582588	0.638941	0.152587	0.0569232	0.0812088	-0.131065	0.11622	0.177876	-0.111007	0.163041	0.277986
Afu1g14930		-0.484429	0.00247037	0.00851531	0.166089	0.299364	0.366596	-1.82145	6.90852e-30	7.11225e-29	-0.0706567	0.658944	0.708786	-1.27666	1.61881e-15	8.06018e-15	-0.721174	6.63908e-06	3.11753e-05	0.0603591	0.707016	0.800462
Afu1g14940		0.244118	0.0819858	0.153186	2.10496	2.30692e-51	4.01914e-50	0.365256	0.00923117	0.0144749	1.46604	4.71132e-26	3.02345e-25	0.0178695	0.897948	0.917209	-0.394801	0.00425841	0.00998527	-0.103269	0.458405	0.592968
Afu1g14945		0.0240838	0.892408	0.927735	0.257397	0.164593	0.215542	-0.296786	0.108084	0.142203	-0.392448	0.0294998	0.0429702	-0.0358577	0.829013	0.862158	-0.625761	0.000837797	0.00237193	0.285012	0.0997256	0.190706
Afu1g14950		-0.21168	0.0128911	0.0336113	-1.22207	3.7334e-37	4.17691e-36	0.173109	0.0394692	0.0560671	-0.181461	0.0342311	0.0493586	0.364774	9.1743e-06	2.1208e-05	0.828933	8.49573e-18	4.74562e-16	-0.0200145	0.805161	0.873698
Afu1g14960		0.553923	2.32369e-05	0.000166836	0.887797	1.42283e-11	4.98394e-11	0.598343	4.88163e-06	1.10698e-05	0.0689246	0.593568	0.649602	-0.201841	0.11714	0.156288	-0.264949	0.0410175	0.0725032	-0.246261	0.0559551	0.120757
Afu1g14970		-0.0870665	0.538012	0.652651	-2.39254	8.52264e-26	6.20229e-25	0.38241	0.00536172	0.00871045	-1.71536	2.3323e-22	1.28685e-21	0.500901	0.000107549	0.000223925	0.590119	0.0187408	0.036751	0.0314246	0.801352	0.870687
Afu1g14980		-0.733188	0.134416	0.228496	-3.48724	9.06449e-06	2.09803e-05	-2.46934	2.20497e-05	4.68223e-05	-4.0116	2.37299e-05	4.93076e-05	-0.503395	0.315425	0.377258	-1.25755	0.266024	0.353444	1.23275	0.0372454	0.0872518
Afu1g14990		0.0947855	0.49937	0.618564	-2.73165	8.48828e-54	1.58277e-52	-0.0712999	0.61315	0.668904	-1.8843	6.6299e-36	6.26937e-35	0.270913	0.0482913	0.0696974	0.942142	3.62186e-07	2.28338e-06	0.436998	0.00153038	0.00625091
Afu1g15000		0.130104	0.419185	0.545096	-2.32234	6.05221e-44	8.42591e-43	0.173982	0.280043	0.336414	-1.55745	9.06814e-22	4.87307e-21	0.446652	0.00534831	0.00903154	0.89499	1.06627e-07	7.4394e-07	0.402775	0.012021	0.0344781
Afu1g15010		0.00640906	0.926581	0.950541	0.155696	0.027886	0.0425974	-0.397402	1.89528e-08	5.25359e-08	0.196519	0.00410527	0.00671983	-0.141657	0.0376019	0.0553801	0.0472322	0.498291	0.587686	0.262154	0.000154963	0.000884561
Afu1g15020		-0.169765	0.129585	0.221549	-1.78408	1.15897e-56	2.40227e-55	-2.75489	4.39993e-132	5.67469e-130	-1.92405	9.94396e-66	2.55082e-64	-2.21051	2.84522e-86	1.87381e-84	-0.309739	0.00605023	0.013649	0.374612	0.000909685	0.0040567
Afu1g15030		0.215986	0.19438	0.304469	-3.43445	9.0115e-54	1.67697e-52	-0.593096	0.00046072	0.000858052	-2.95165	5.689e-55	1.03584e-53	-0.277482	0.0913362	0.125114	0.698795	0.0035708	0.00854683	0.5316	0.00148327	0.00608404
Afu1g15040		0.227224	0.10386	0.184906	-1.05885	2.36889e-09	7.19578e-09	0.246461	0.0790026	0.106476	-1.77097	1.59362e-25	9.97195e-25	-1.12323	2.21992e-15	1.09708e-14	-0.484899	0.016237	0.0324919	-1.14246	9.72099e-16	4.59514e-14
Afu1g15050	lhs1	0.399678	1.88565e-05	0.000139392	1.0224	7.95395e-28	6.29671e-27	1.32567	3.56677e-47	7.31148e-46	0.903795	5.92241e-24	3.5029e-23	0.490282	4.15402e-08	1.19945e-07	0.281077	0.00171322	0.00445174	-0.435708	6.95861e-07	8.0281e-06
Afu1g15070		0.0924484	0.42594	0.55191	2.56757	8.0834e-117	5.72996e-115	2.11794	2.41443e-80	1.10445e-78	2.5367	2.22156e-120	1.70491e-118	1.62725	2.63342e-50	6.57365e-49	0.061582	0.553971	0.639603	-0.398242	0.000133528	0.000783696
Afu1g15080		0.2488	0.030072	0.0680766	-0.196612	0.101339	0.139144	0.0197223	0.864725	0.888747	-0.307757	0.00681987	0.0108441	-1.2971	6.11549e-29	6.75249e-28	0.137655	0.247753	0.333253	-1.06802	8.25298e-20	5.59476e-18
Afu1g15090		0.117392	0.230245	0.347154	0.281847	0.00473077	0.00809023	0.141978	0.147353	0.188422	0.291496	0.00222943	0.00377026	-0.0755093	0.426164	0.49227	0.127042	0.191681	0.26933	-0.100095	0.292206	0.429165
Afu1g15100		0.427553	0.104635	0.186058	0.698407	0.00928269	0.0152781	1.65584	7.34593e-11	2.45375e-10	0.634063	0.00985955	0.015372	1.04054	1.42805e-05	3.25047e-05	0.363209	0.147956	0.217281	-0.187742	0.413497	0.552488
Afu1g15110		0.104959	0.315723	0.441765	2.67178	5.08145e-155	6.46389e-153	1.61197	4.83797e-57	1.34719e-55	1.42126	1.99437e-46	2.68791e-45	0.534172	9.15627e-08	2.56331e-07	-1.14557	2.53744e-33	1.10016e-30	-0.972844	6.54408e-24	5.55612e-22
Afu1g15120		1.00807	2.44541e-09	6.42195e-08	-1.0827	4.78225e-08	1.32009e-07	1.06567	2.88138e-10	9.1569e-10	-1.47565	6.90185e-18	3.09317e-17	-0.263982	0.0972286	0.132564	0.615126	0.00212855	0.00541203	-0.32158	0.0433847	0.098443
Afu1g15130		0.11271	0.154101	0.254169	0.092725	0.257772	0.321169	0.165489	0.0365065	0.0521938	0.426774	2.07689e-08	5.45883e-08	0.204214	0.00674025	0.0112168	0.446759	1.61885e-08	1.38922e-07	0.151435	0.044669	0.10086
Afu1g15140		-0.495767	0.000291797	0.00139056	-0.896699	6.48804e-11	2.18131e-10	-0.331643	0.0153616	0.0233009	-0.735986	8.12263e-08	2.03691e-07	0.0259322	0.849641	0.878985	-0.335054	0.0149039	0.0301355	-0.138192	0.31228	0.450641
Afu1g15150		0.210385	0.0714724	0.136947	-0.568314	3.0982e-05	6.81428e-05	0.539464	2.54967e-06	5.91463e-06	-0.99839	1.27846e-15	5.13042e-15	-0.203534	0.0606317	0.0860633	-0.219691	0.125601	0.189494	-0.532613	5.4083e-07	6.38268e-06
Afu1g15160		-1.07588	4.13664e-12	2.46088e-10	0.403465	0.00866379	0.0143332	-1.24555	1.2941e-15	5.95195e-15	1.18923	1.51127e-14	5.72103e-14	-1.12825	1.16212e-12	4.80472e-12	-0.290109	0.0582935	0.0985815	-0.958575	1.76033e-09	3.44386e-08
Afu1g15170		0.717625	0.0110856	0.0296554	1.12375	8.21431e-05	0.000173202	0.444515	0.120734	0.157309	-0.0212109	0.936613	0.950846	-1.63861	9.85909e-09	2.99188e-08	-0.427337	0.113087	0.173958	-1.3655	2.43664e-06	2.44643e-05
Afu1g15180		1.03557	1.03892e-08	2.32362e-07	-2.44055	2.65719e-33	2.57296e-32	-1.76404	1.36337e-20	8.51399e-20	-2.06354	2.5064e-29	1.85601e-28	-2.18407	3.53945e-33	4.85485e-32	1.41257	5.99233e-12	1.08903e-10	0.615539	0.00124453	0.00528321
Afu1g15190		-0.951471	0.242455	0.361273	-0.166568	0.83526	0.870703	0.3773	0.598441	0.65478	1.20831	0.121891	0.158593	1.3019	0.0840178	0.116151	0.423404	0.581185	0.663135	-0.0268663	0.96687	0.979754
Afu1g15200		0.187515	0.0430809	0.0907157	0.898409	2.94372e-22	1.82357e-21	1.05433	1.04738e-30	1.13357e-29	0.890986	5.42775e-23	3.07142e-22	0.973304	1.93423e-27	2.00014e-26	0.180091	0.0457258	0.0798798	0.106489	0.228716	0.359457
Afu1g15210		0.112054	0.396573	0.523314	0.487942	0.000285859	0.000566955	1.25077	4.25767e-23	3.04363e-22	0.855653	3.69453e-12	1.22527e-11	1.1666	2.51533e-22	1.99295e-21	0.479766	0.000134141	0.000464217	0.0278873	0.806101	0.874176
Afu1g15220		0.130272	0.23171	0.348761	0.865453	1.2733e-15	5.67634e-15	1.01991	3.05541e-23	2.20626e-22	1.1261	1.96093e-32	1.63312e-31	1.16024	3.37547e-36	5.33071e-35	0.390918	3.29896e-05	0.00013279	0.270602	0.00144027	0.00596644
Afu1g15230		-0.606739	0.000219813	0.0010953	-0.477197	0.00401992	0.00694751	-0.726864	1.0204e-05	2.24376e-05	-0.180877	0.274831	0.329397	0.248245	0.128635	0.170255	-0.310419	0.0635481	0.106186	0.36837	0.0245978	0.0619906
Afu1g15240		-0.249109	0.030481	0.0688041	-0.289581	0.0148784	0.0236901	0.173555	0.127104	0.164983	0.226897	0.0467482	0.0659231	0.525707	2.45173e-06	5.95833e-06	0.267368	0.0233616	0.0445274	0.103042	0.349566	0.489975
Afu1g15250		0.0627425	0.526688	0.642831	0.332623	0.000967303	0.00180044	0.377714	0.000120411	0.000239121	0.449945	2.74305e-06	6.14671e-06	0.250363	0.00843455	0.0138161	0.180065	0.0653214	0.10871	-0.0646091	0.492455	0.62269
Afu1g15260		-0.127757	0.36506	0.491979	-1.32329	2.87921e-20	1.63225e-19	-2.09574	4.78585e-48	1.00774e-46	-1.58696	1.24544e-28	8.85543e-28	-2.33619	1.29946e-59	4.30957e-58	-0.391428	0.00708181	0.0157191	-0.36821	0.0118301	0.0340423
Afu1g15270		-1.83279	9.73129e-23	3.54584e-20	2.96822	5.35813e-57	1.12569e-55	0.976904	1.64108e-07	4.22956e-07	4.17145	1.34152e-110	8.53245e-109	2.34404	3.72094e-36	5.8506e-35	-0.629569	0.000736225	0.00211134	-0.46566	0.0125468	0.0357632
Afu1g15280		0.10002	0.526455	0.642727	-0.159423	0.345522	0.41545	1.44956	4.49067e-22	3.01739e-21	0.125929	0.409436	0.468807	1.21351	2.6097e-17	1.48309e-16	0.385372	0.0188662	0.0369652	-0.136032	0.312609	0.450894
Afu1g15290		-0.212422	0.548873	0.663244	3.41658	1.27148e-30	1.11914e-29	3.89848	1.22262e-40	2.01299e-39	3.85085	4.94804e-42	5.72911e-41	4.08092	9.57925e-48	2.26343e-46	0.22185	0.284687	0.374577	-0.0299892	0.878943	0.923841
Afu1g15300		-0.82651	0.00023599	0.0011594	2.95659	5.33292e-47	8.1584e-46	3.25622	2.71904e-57	7.62809e-56	4.11752	2.03574e-85	8.43922e-84	3.56405	1.90222e-64	7.32947e-63	0.334423	0.0773069	0.12585	-0.518683	0.00580057	0.0189427
Afu1g15310		0.518459	5.8031e-05	0.000353892	-1.86902	1.13162e-33	1.1179e-32	-0.559306	2.82796e-05	5.94531e-05	-1.89483	2.07836e-43	2.52283e-42	-1.22	2.3273e-21	1.73306e-20	0.49265	0.00227802	0.00575509	-0.14223	0.285671	0.422278
Afu1g15330		0.971418	0.0014078	0.00530908	-0.280131	0.42029	0.491106	1.34618	7.71319e-06	1.71556e-05	-0.451655	0.113882	0.149302	0.385374	0.151715	0.197353	0.799894	0.0158173	0.0317636	0.0106161	0.96806	0.980732
Afu1g15340		0.119842	0.095307	0.172881	0.946286	4.40872e-40	5.45131e-39	0.107568	0.135552	0.174971	0.808764	4.72943e-32	3.8757e-31	0.17263	0.0121614	0.0194541	-0.0176799	0.795381	0.843951	0.184905	0.00743636	0.0231839
Afu1g15350		0.211939	0.160419	0.261777	-0.254284	0.11707	0.15854	-0.431034	0.00611202	0.0098416	-0.562612	0.00021387	0.00040374	-0.378335	0.00942491	0.0153248	-0.0963893	0.554702	0.640041	0.264638	0.0820049	0.163685
Afu1g15360		0.0999476	0.568183	0.680838	-0.861294	3.64881e-05	7.9668e-05	0.438359	0.0108693	0.0168613	-0.903195	1.22764e-06	2.82595e-06	0.279414	0.0823281	0.114036	0.0580459	0.790017	0.839825	-0.0589981	0.708055	0.800872
Afu1g15370		0.349023	0.000373067	0.0017189	0.278176	0.00622064	0.010497	0.118011	0.234942	0.287781	1.08215	2.82832e-32	2.3408e-31	0.510673	2.48144e-08	7.28736e-08	1.153	1.13995e-33	5.46275e-31	0.741685	1.49327e-15	6.94609e-14
Afu1g15380		0.118728	0.585535	0.696431	-1.40734	2.91421e-10	9.46201e-10	0.415054	0.0563321	0.0780629	-2.53684	2.07179e-29	1.54032e-28	-2.57842	4.92496e-31	6.04137e-30	-1.01077	1.17619e-05	5.17603e-05	-2.87475	3.05456e-38	7.32705e-36
Afu1g15390		0.0322488	0.757693	0.832834	0.767551	1.80358e-13	7.16955e-13	0.987379	3.70678e-22	2.50883e-21	0.985233	8.49899e-23	4.77734e-22	0.906068	8.03112e-20	5.4396e-19	0.249931	0.0124012	0.0256562	-0.0490626	0.612187	0.726702
Afu1g15400	pex7	-0.0925427	0.43808	0.563136	-0.533791	3.11463e-05	6.8488e-05	-0.429088	0.000432704	0.000808957	-0.321525	0.00759985	0.0120102	-0.429123	0.000267481	0.000530959	0.119723	0.354094	0.447595	-0.0925783	0.441745	0.579516
Afu1g15410		0.578795	0.0213107	0.0510356	2.0336	7.60248e-18	3.78331e-17	2.44233	2.43408e-27	2.20301e-26	1.97331	9.1056e-27	6.00104e-26	1.82897	5.8542e-24	5.1382e-23	0.518498	0.0014763	0.00391089	-0.0345689	0.809103	0.875694
Afu1g15420		0.852852	0.00142882	0.00537653	1.83353	2.38587e-12	8.86206e-12	2.02553	7.69323e-16	3.57733e-15	1.44556	7.71154e-13	2.64827e-12	1.40975	8.74524e-13	3.65968e-12	0.464887	0.0164724	0.0328834	0.237075	0.174807	0.293471
Afu1g15430		-0.462384	0.00919592	0.0253685	-0.527792	0.00412329	0.00711557	-2.26691	5.03441e-29	5.01605e-28	-1.24825	1.08409e-10	3.28233e-10	-1.55508	2.79493e-16	1.46383e-15	-1.18285	2.96096e-09	2.94962e-08	0.249451	0.243335	0.376698
Afu1g15440	ags3	-0.759975	4.34396e-09	1.08228e-07	4.25759	2.32402e-272	7.19362e-270	3.67057	5.44888e-203	2.97637e-200	4.84178	0	0	4.27176	7.05595e-265	1.63804e-261	-0.175792	0.121853	0.184972	-0.158783	0.16234	0.277116
Afu1g15450		-0.148505	0.216022	0.330322	-2.75885	3.71214e-100	2.0277e-98	-1.61533	7.43462e-40	1.19236e-38	-3.04129	4.2368e-123	3.42113e-121	-1.16633	4.18068e-22	3.27887e-21	-0.43094	0.0018038	0.00466448	0.300492	0.0144583	0.0400626
Afu1g15460		0.364833	1.94402e-05	0.000143222	-0.18552	0.0463767	0.0680338	0.406006	2.07153e-06	4.85274e-06	0.0239489	0.769125	0.806469	0.230335	0.0034692	0.00601138	0.574302	1.48673e-10	1.98194e-09	0.189162	0.0165656	0.0448085
Afu1g15470		0.338337	0.0106111	0.0285656	-0.024618	0.862659	0.894146	1.57431	1.95756e-35	2.60055e-34	0.146391	0.243835	0.295943	0.873727	2.58467e-13	1.1205e-12	0.509346	0.000180349	0.000606605	-0.362242	0.00136325	0.00569866
Afu1g15490	mfsB	1.74113	2.40156e-10	8.75068e-09	-2.0681	1.1988e-12	4.5363e-12	-1.0599	0.000152037	0.00029867	-3.72401	1.21459e-39	1.31301e-38	-3.2276	2.31129e-31	2.89644e-30	0.0852181	0.775171	0.829174	-0.426573	0.130266	0.232769
Afu1g15500		0.0919699	0.424647	0.550889	-0.553508	8.95447e-06	2.07411e-05	0.647999	1.05091e-08	2.96981e-08	-0.260927	0.022834	0.033823	0.327249	0.00288389	0.00504804	0.384551	0.00194634	0.00499476	-0.22878	0.0337646	0.0806572
Afu1g15510		0.525132	0.0018455	0.00665247	-0.0154488	0.934551	0.948442	1.21719	8.09095e-14	3.31565e-13	-0.125067	0.426519	0.485732	0.364923	0.0128477	0.0204705	0.415513	0.0195929	0.0381508	-0.327139	0.0195644	0.0516577
Afu1g15520		-0.107814	0.522697	0.639031	1.87485	7.60298e-32	6.99716e-31	1.6514	1.6902e-25	1.38773e-24	1.05274	2.97507e-11	9.32067e-11	1.85469	1.15174e-33	1.60586e-32	-0.929924	4.01714e-10	4.88332e-09	0.0954798	0.500762	0.6306
Afu1g15530		0.695138	0.128319	0.219939	0.0829449	0.869238	0.898958	0.633384	0.168981	0.213549	-0.172756	0.68456	0.732522	0.434627	0.276602	0.336371	0.439437	0.35503	0.448404	0.496381	0.218448	0.347199
Afu1g15540		-0.463069	0.00265383	0.00904082	-1.55517	6.29032e-19	3.33401e-18	-0.657846	2.46787e-05	5.21662e-05	-1.83756	1.63226e-24	9.85511e-24	-0.822875	1.84428e-07	5.00173e-07	-0.745458	0.00016699	0.000568178	-0.628098	8.34596e-05	0.000525832
Afu1g15550		-0.0225838	0.881585	0.919764	-1.05006	1.48917e-11	5.20845e-11	-0.540542	0.000393511	0.000739854	-0.735735	1.41782e-06	3.25003e-06	-0.000414634	0.997804	0.998342	0.291739	0.062331	0.104401	0.517543	0.000638465	0.00299859
Afu1g15560		-1.2553	2.10123e-15	2.26288e-13	0.578699	7.59375e-05	0.000160555	1.68939	6.6114e-34	8.25181e-33	1.05551	2.21115e-11	6.97444e-11	2.73783	2.00426e-75	1.02826e-73	-0.778496	9.25054e-08	6.53423e-07	-0.206861	0.107737	0.201231
Afu1g15570		-0.0110225	0.928206	0.951562	-0.0360609	0.780993	0.826097	-0.0719311	0.560469	0.619291	-0.13083	0.279866	0.33473	0.0604935	0.598944	0.659605	-0.105791	0.410398	0.504546	0.121402	0.296675	0.434427
Afu1g15580		-0.0475842	0.712699	0.799661	-0.752465	1.09304e-07	2.94287e-07	0.192636	0.13317	0.172255	-0.290128	0.0254187	0.0374011	0.155643	0.210537	0.263981	0.414753	0.00354494	0.00849833	-0.0845768	0.492829	0.623073
Afu1g15590	cybS	-0.388205	0.000257216	0.00124549	0.442824	2.99845e-05	6.60426e-05	-0.346389	0.00111057	0.00198361	0.516618	1.09115e-06	2.52617e-06	-0.243025	0.0220134	0.0336766	-0.314411	0.00298108	0.00727882	-0.28484	0.00727723	0.0227738
Afu1g15610		-0.191092	0.167846	0.271264	0.9507	2.68771e-12	9.92765e-12	0.722004	7.88134e-08	2.0827e-07	0.735754	4.06659e-08	1.04663e-07	0.473324	0.000374786	0.000733149	-0.406037	0.00199609	0.0051109	-0.439771	0.000638307	0.00299859
Afu1g15620	helA	0.0553518	0.69022	0.781957	-3.39006	4.83501e-76	1.56986e-74	-1.8513	7.17862e-36	9.70315e-35	-3.30835	8.17659e-88	3.51518e-86	-1.52222	5.54319e-27	5.6072e-26	0.137057	0.504628	0.59314	0.384428	0.0106627	0.0312904
Afu1g15630		0.0172635	0.943605	0.962199	0.919622	0.000130661	0.000268969	1.06524	4.51628e-06	1.02689e-05	2.51907	2.14834e-31	1.72424e-30	1.6458	3.8295e-14	1.74574e-13	1.61672	2.43376e-14	7.03473e-13	0.597825	0.00341868	0.0122325
Afu1g15640		-0.70885	2.06927e-05	0.00015105	0.82696	5.45467e-07	1.39384e-06	-0.86929	1.94257e-07	4.97345e-07	1.276	1.22463e-14	4.65679e-14	-0.120903	0.467987	0.534578	-0.259806	0.113128	0.173992	0.0395373	0.812965	0.878129
Afu1g15650		-0.193374	0.780307	0.849046	0.487894	0.48071	0.550669	-1.18637	0.136844	0.176368	0.157718	0.815674	0.84624	-0.108248	0.869716	0.893803	-0.52355	0.438058	0.530338	0.884752	0.249735	0.383635
Afu1g15660		-1.94424	0.181597	NA	-0.320233	0.801678	0.843365	-1.90374	0.194161	0.242075	1.67391	0.250424	0.303068	0.163495	0.917077	0.932951	0.0499018	0.968806	0.976204	0.12299	0.937967	NA
Afu1g15670		1.42666	0.000650997	0.00277435	-2.08119	1.29311e-06	3.21237e-06	-3.63107	1.82263e-16	8.81509e-16	-2.93013	3.69364e-12	1.22527e-11	-3.75847	6.40619e-19	4.06894e-18	0.577728	0.182215	0.257779	1.29926	0.00353136	0.0125638
Afu1g15680		0.686784	0.000144959	0.000766425	-0.110581	0.582376	0.648823	0.635293	0.000476462	0.000885825	-0.186312	0.272613	0.327023	0.0349327	0.830449	0.863072	0.611054	0.00140415	0.00374151	0.0864243	0.598979	0.716269
Afu1g15690		1.00009	0.558941	NA	2.79458	0.0787637	0.110584	-1.26697	0.50286	0.563888	1.80062	0.176325	0.220935	-0.881396	0.583278	0.645414	0.00613142	0.995824	0.996855	1.38567	0.440612	NA
Afu1g15700		0.193062	0.134616	0.22863	-1.23183	1.74907e-14	7.35889e-14	0.526457	3.48806e-05	7.28687e-05	-1.33414	6.52979e-21	3.37615e-20	0.321268	0.0069059	0.011474	0.0907561	0.596487	0.677268	-0.0121268	0.917395	0.947673
Afu1g15710		0.467627	0.00195608	0.00698772	-1.12071	2.72986e-11	9.38868e-11	0.607735	5.54207e-05	0.000113406	-1.06734	3.36802e-12	1.11988e-11	0.113505	0.435466	0.501954	0.520997	0.00222514	0.00563245	-0.0266027	0.854707	0.906539
Afu1g15720		0.230759	0.0144729	0.0370384	-0.402274	3.77234e-05	8.21527e-05	0.326493	0.000536697	0.000993772	-0.173854	0.0634849	0.0871968	0.190057	0.039664	0.0581904	0.45918	2.17845e-06	1.15722e-05	0.0943233	0.306975	0.445485
Afu1g15730		-0.240167	0.116394	0.203005	-1.96811	1.35685e-37	1.53468e-36	-3.5042	3.31203e-114	2.90146e-112	-2.72556	3.14287e-70	9.03551e-69	-3.0391	5.1773e-87	3.50923e-85	-0.997622	1.05575e-10	1.47433e-09	0.224933	0.146772	0.255834
Afu1g15740		-0.276353	0.116088	0.202592	-2.39757	5.52587e-19	2.93554e-18	-1.11945	6.76262e-09	1.9436e-08	-2.33647	9.49865e-21	4.88467e-20	-0.908571	6.73856e-07	1.73001e-06	-0.215261	0.504828	0.593186	-0.0654696	0.742795	0.827091
Afu1g15750		0.137973	0.179465	0.285661	2.00489	1.14134e-94	5.66762e-93	1.26451	2.20776e-38	3.30666e-37	1.68649	8.28106e-76	2.79629e-74	0.69089	1.06994e-13	4.76294e-13	-0.180419	0.034068	0.0618276	-0.435643	5.87402e-07	6.90434e-06
Afu1g15760		0.0264782	0.732295	0.815371	0.813984	5.18911e-26	3.80917e-25	1.06207	2.52977e-44	4.72666e-43	0.760975	7.03466e-24	4.15282e-23	0.803313	8.26122e-27	8.28442e-26	-0.0265307	0.724519	0.788424	-0.232275	0.00158575	0.00644098
Afu1g15770		0.474641	0.00329885	0.0108558	1.33488	5.43234e-17	2.59089e-16	1.2117	5.93278e-15	2.62467e-14	1.14744	7.63462e-17	3.25655e-16	0.484146	0.000479406	0.000927065	0.287202	0.0334827	0.0608746	-0.252916	0.0540056	0.117365
Afu1g15780	leu2A	-0.141567	0.378357	0.505458	-1.75677	1.3027e-26	9.8109e-26	-1.06593	4.32743e-11	1.46498e-10	-1.11877	4.8148e-12	1.58603e-11	-0.547977	0.000646199	0.00123342	0.496428	0.00273451	0.00675468	0.376386	0.0198666	0.0523136
Afu1g15790		0.0680511	0.497388	0.617061	-0.69336	6.48613e-10	2.05704e-09	-0.657836	4.92205e-10	1.54413e-09	-0.388046	0.000117017	0.000226899	-0.663103	2.14959e-11	8.07163e-11	0.373366	0.000916561	0.00256541	0.062784	0.548185	0.6716
Afu1g15800	ptcA	0.0814094	0.435394	0.560506	0.619098	4.07436e-09	1.21772e-08	1.07761	2.21852e-27	2.01775e-26	0.804598	6.71294e-17	2.87471e-16	0.969608	4.18642e-25	3.88363e-24	0.266909	0.00608887	0.0137124	-0.026595	0.762799	0.841619
Afu1g15810		-0.0137024	0.850787	0.899544	1.30395	4.6333e-74	1.42466e-72	0.594715	1.1986e-16	5.85492e-16	1.56467	1.94302e-111	1.25298e-109	0.482534	6.93207e-12	2.69448e-11	0.247022	0.000309521	0.000981605	-0.125883	0.0691695	0.142864
Afu1g15820		-0.385492	0.0249392	0.0581736	0.113823	0.508071	0.576837	-1.97224	4.47885e-30	4.69886e-29	0.341161	0.0471047	0.0663737	-0.833487	1.28034e-06	3.19088e-06	-0.158154	0.357562	0.450915	0.753259	1.3809e-05	0.000108793
Afu1g15830		0.531919	1.89903e-05	0.000140262	-0.558418	1.75211e-05	3.94236e-05	0.00581851	0.963055	0.968793	-0.965112	1.13884e-14	4.34479e-14	-1.09559	8.4591e-19	5.3147e-18	0.125225	0.337628	0.430969	-0.569489	5.19724e-06	4.69524e-05
Afu1g15840		0.128861	0.335827	0.462271	0.491938	0.000344975	0.000677832	1.21438	4.28484e-22	2.88118e-21	0.721221	2.64284e-09	7.36538e-09	1.43175	5.47109e-36	8.52425e-35	0.358144	0.00419586	0.00985638	0.346228	0.000928112	0.0041146
Afu1g15850		0.497503	0.14123	0.23704	1.9665	9.88216e-10	3.08664e-09	1.21108	0.000190394	0.000370495	0.802932	0.00549178	0.00884131	0.452527	0.113745	0.152086	-0.666061	0.0135732	0.0277716	-0.261055	0.333472	0.473104
Afu1g15860		0.195332	0.0043878	0.0137828	0.0685095	0.330022	0.399087	-0.038121	0.581342	0.638706	0.0704031	0.296465	0.352178	-0.248567	0.000211535	0.00042435	0.197225	0.00438801	0.0102522	-0.0151139	0.82327	0.885143
Afu1g15870		-0.00583127	0.956672	0.971447	0.70983	3.60778e-11	1.22988e-10	-0.102546	0.340606	0.399452	0.875781	1.1342e-16	4.79826e-16	0.377972	0.000345553	0.000678108	0.16012	0.129262	0.194084	0.474687	7.38643e-06	6.26301e-05
Afu1g15880		0.152033	0.0997926	0.179086	0.381958	5.1834e-05	0.000111239	0.488756	8.82855e-08	2.32441e-07	0.477659	6.52718e-08	1.64974e-07	0.590499	9.58899e-12	3.681e-11	0.247733	0.00618472	0.0139076	0.253776	0.00303229	0.0110812
Afu1g15890		0.107413	0.343178	0.469875	-0.798332	1.8772e-11	6.52629e-11	-0.596761	2.2991e-07	5.83956e-07	-0.801038	2.92397e-12	9.75987e-12	-0.870356	1.54225e-14	7.19304e-14	0.104708	0.383852	0.477846	-0.166182	0.149519	0.259502
Afu1g15900		0.444818	1.01304e-05	8.24643e-05	-0.611582	2.83206e-08	7.95719e-08	0.505405	5.30353e-07	1.31225e-06	-0.143822	0.143346	0.183652	0.287468	0.00265835	0.00467527	0.912578	2.71549e-17	1.32928e-15	0.226881	0.017735	0.0475853
Afu1g15910		-0.459194	0.185616	0.293464	0.958882	0.00250502	0.00443247	3.30513	2.87466e-33	3.46227e-32	2.60548	1.38813e-19	6.77718e-19	4.54077	3.26044e-61	1.13821e-59	1.1874	2.28285e-06	1.20495e-05	0.776444	1.02067e-05	8.34726e-05
Afu1g15920		0.154651	0.106499	0.188759	0.286312	0.00378152	0.00655134	0.358098	0.00016839	0.000329333	0.424078	3.31628e-06	7.37603e-06	0.0439671	0.627611	0.685646	0.292417	0.00195179	0.00500592	-0.15948	0.0763015	0.15435
Afu1g15930		-0.35328	0.000619507	0.00266876	2.36817	8.6744e-123	6.54882e-121	1.40004	6.63788e-44	1.22543e-42	1.81564	1.10881e-72	3.39815e-71	0.989959	1.06105e-22	8.68101e-22	-0.905815	2.20743e-20	1.82715e-18	-0.763357	8.83618e-15	3.73297e-13
Afu1g15940		-0.0435545	0.744912	0.824403	0.206678	0.124095	0.167176	-0.250097	0.0623719	0.0858113	-0.157297	0.239703	0.29146	-0.283567	0.0334176	0.0496744	-0.407529	0.00241261	0.00604315	-0.0770246	0.564395	0.686161
Afu1g15950	pbs2	-0.352494	0.00197805	0.00704604	1.21476	5.2185e-27	3.98511e-26	0.534896	2.18304e-06	5.09852e-06	1.07219	2.0097e-21	1.06276e-20	0.59098	1.60319e-07	4.38892e-07	-0.495069	9.38061e-06	4.22197e-05	-0.29641	0.00800203	0.0246922
Afu1g15960		-0.343887	1.32653e-05	0.000103761	-0.762874	2.68838e-21	1.60439e-20	-0.869279	1.01641e-27	9.4195e-27	-0.876795	9.63249e-28	6.56735e-27	-0.677015	1.26871e-17	7.34492e-17	-0.457808	2.24032e-08	1.85606e-07	-0.151623	0.0578308	0.124136
Afu1g15966		-0.442849	0.115564	0.201902	0.919892	0.000452839	0.000878067	2.10527	1.15473e-18	6.34112e-18	2.13847	2.28529e-18	1.05159e-17	2.24691	6.97809e-21	5.03876e-20	0.775724	0.000485107	0.00145293	-0.301214	0.108626	0.202415
Afu1g15970		-0.376736	0.180293	0.286637	-0.578977	0.0601387	0.0864485	0.966438	0.000203546	0.000395177	-0.13232	0.645564	0.698033	1.23807	1.39049e-06	3.45614e-06	0.0699202	0.823768	0.865998	-0.1051	0.652372	0.756932
Afu1g16020		0.380248	0.71154	0.798668	-0.0223075	0.98457	0.986376	0.420796	0.683346	0.732573	-0.913086	0.393994	0.453513	1.36982	0.102362	0.138825	-0.510531	0.668407	0.74019	1.32927	0.114683	0.211181
Afu1g16030		1.26465	0.086506	0.159935	0.624275	0.435733	0.50641	-1.03463	0.254259	0.308593	-0.649489	0.33269	0.390101	-2.35826	0.00224485	0.00398808	-0.00911662	0.990163	0.992452	-0.0589846	0.949717	0.970015
Afu1g16040		-0.38152	0.826481	0.882793	6.35153	1.08893e-06	2.71531e-06	6.2276	1.57307e-06	3.73403e-06	4.44365	0.00102072	0.00179413	2.04644	0.18051	0.230439	-2.2894	0.0011887	0.00322982	-4.56268	4.44277e-06	4.12004e-05
Afu1g16050		-2.26336	0.21311	NA	2.90527	0.0441501	0.0651172	1.00787	0.508986	0.569795	2.56583	0.136918	0.176121	2.78306	0.0902302	0.123782	-2.60281	0.0494395	0.085498	-0.48817	0.709954	NA
Afu1g16060		1.42264	0.434127	NA	3.92814	0.0136368	0.0218669	4.64652	0.00247255	0.00421829	0.173697	0.919629	0.93647	-0.342953	0.842044	0.873168	-2.33179	0.115183	0.176615	-3.56683	0.0118781	NA
Afu1g16070		0.408606	0.750038	NA	1.0801	0.399283	0.470526	1.29862	0.284225	0.340733	0.0945652	0.935294	0.949715	-0.427917	0.713432	0.761486	-0.576926	0.620008	0.69866	-1.31794	0.225683	NA
Afu1g16080		-1.20926	0.000218843	0.00109172	3.07594	5.47267e-36	5.87506e-35	1.24059	1.38088e-06	3.29551e-06	3.23774	5.96844e-29	4.32992e-28	1.43171	2.54062e-06	6.16466e-06	-1.04746	5.97596e-08	4.41291e-07	-1.01815	7.391e-06	6.26301e-05
Afu1g16160		0.524206	0.792472	NA	2.7208	0.133964	0.179171	-1.26697	0.542415	0.602064	0.679881	0.707575	0.751606	-1.30189	0.513483	0.578946	-1.51672	0.347947	NA	0.489289	0.814013	NA
Afu1g16170		1.21253	0.1491	0.247603	0.652848	0.460453	0.530887	1.71885	0.0386856	0.0550635	-1.0864	0.183097	0.22865	-1.77433	0.0317077	0.0473068	-0.526721	0.540867	0.626539	-2.28065	0.00523323	0.0173878
Afu1g16190	aspf9	-0.999397	4.51519e-05	0.000290547	-0.493258	0.0440992	0.0650524	-1.50147	9.04952e-10	2.78258e-09	-0.219553	0.3705	0.429789	-1.53093	4.43778e-10	1.50508e-09	-0.725692	0.00307987	0.00749792	-1.02886	2.79251e-05	0.000200991
Afu1g16200		0.351656	0.131455	0.224219	1.4419	2.22082e-10	7.26656e-10	0.997485	9.80696e-06	2.16004e-05	1.04951	3.42043e-07	8.22638e-07	0.476064	0.0210488	0.0323179	-0.0407306	0.837939	0.877204	-0.169766	0.390746	0.533081
Afu1g16210		-0.151548	0.200673	0.312146	-2.29616	5.85882e-55	1.14057e-53	-1.3753	9.93595e-28	9.21731e-27	-2.12467	9.25026e-55	1.68098e-53	-1.39988	4.29392e-30	5.04726e-29	0.0199437	0.901914	0.925809	-0.176134	0.175969	0.294911
Afu1g16220		-0.255408	0.00279207	0.00943093	-0.313718	0.000522555	0.00100622	0.430803	1.82665e-07	4.69349e-07	0.134742	0.11134	0.146196	0.805453	7.42334e-24	6.4726e-23	0.193052	0.0313439	0.0575492	0.119242	0.121183	0.220367
Afu1g16230		0.159615	0.177969	0.283776	-0.318389	0.013672	0.0219196	0.165506	0.164004	0.20791	-0.136819	0.238513	0.290203	0.119444	0.282953	0.343195	0.341185	0.00717845	0.0159104	0.113553	0.309347	0.448054
Afu1g16240		0.243827	0.111693	0.196323	0.207768	0.200569	0.257819	0.259074	0.0923427	0.123009	0.378256	0.00784257	0.012377	0.468424	0.0006566	0.0012525	0.414315	0.00640219	0.0143647	0.453176	0.00104025	0.00451465
Afu1g16250		2.70573	2.3987e-09	6.3246e-08	-1.83669	5.34242e-05	0.000114519	-3.82505	5.49993e-17	2.75026e-16	-1.07091	0.018113	0.0272032	-1.46989	0.00117936	0.00217421	3.47151	2.1753e-14	6.34812e-13	5.06089	1.45249e-28	1.64962e-26
Afu1g16260		1.43746	0.12311	NA	-1.36275	0.314867	0.382803	-1.90227	0.157735	0.200565	-0.198256	0.805279	0.837851	-2.22437	0.017189	0.02675	2.60196	0.0406767	0.0720688	1.11535	0.407794	NA
Afu1g16270		1.13536	5.2197e-05	0.00032558	1.07579	0.000176845	0.00035832	1.72472	5.21997e-10	1.63373e-09	0.670353	0.00952507	0.0148805	0.492255	0.0554689	0.0792558	0.729929	0.00593825	0.013433	-0.0971031	0.701942	0.796792
Afu1g16280		-0.459668	5.51115e-06	4.97882e-05	-0.346161	0.000649244	0.00123391	-1.035	2.22712e-24	1.71627e-23	-0.615243	1.45582e-09	4.1178e-09	-0.867971	1.20603e-17	7.01266e-17	-0.72875	9.3129e-13	2.0732e-11	-0.292642	0.00408741	0.0142012
Afu1g16290		0.183851	0.140292	0.236086	-2.02118	3.25431e-35	3.41078e-34	0.14503	0.246761	0.300475	-1.59124	3.16024e-31	2.5233e-30	0.203792	0.0859288	0.118511	0.613784	0.00038108	0.00117439	0.242612	0.0418929	0.0957787
Afu1g16300		-0.310666	0.0723608	0.138376	0.867277	3.48505e-07	9.0271e-07	-0.576339	0.00100022	0.00179652	0.501412	0.00325815	0.00539404	-0.144264	0.398958	0.464484	-0.676532	5.47852e-05	0.000208102	0.121409	0.483612	0.615222
Afu1g16310		-0.298151	0.282956	0.406314	2.59877	1.7539e-25	1.26058e-24	2.23523	1.92573e-19	1.11625e-18	2.74815	3.00432e-29	2.21942e-28	2.39347	1.06357e-22	8.69393e-22	-0.148774	0.482392	0.572868	-0.139916	0.504339	0.633958
Afu1g16320		0.164679	0.133871	0.227629	0.408029	0.000313838	0.000620065	1.06304	5.68318e-24	4.2732e-23	0.919184	5.28917e-20	2.6293e-19	0.844186	1.1411e-17	6.63928e-17	0.675834	8.2786e-11	1.18517e-09	-0.0541766	0.562337	0.684907
Afu1g16330		0.00812259	0.95299	0.96872	-2.32826	3.85053e-47	5.98928e-46	0.0149531	0.913669	0.927959	-1.8207	2.64918e-35	2.44293e-34	0.407181	0.00256565	0.00452252	0.515689	0.00231262	0.00583119	0.40035	0.00305992	0.0111728
Afu1g16340		0.46054	1.86572e-05	0.000138269	-0.444136	7.05311e-05	0.000149532	0.126381	0.243129	0.296558	-0.603293	1.87828e-08	4.9466e-08	0.0478302	0.64962	0.705458	0.301383	0.00685081	0.0152547	0.381989	0.000313116	0.00162182
Afu1g16350		0.297411	0.0275859	0.0634504	-0.121646	0.403527	0.474323	0.269934	0.04667	0.0654835	-0.269717	0.0411643	0.058475	0.458752	0.000218423	0.000437599	0.14934	0.296125	0.386721	0.486228	9.85028e-05	0.000603649
Afu1g16360		-0.381519	0.860157	NA	4.03631	0.0329722	0.04964	2.86494	0.137511	0.177098	3.59269	0.0597923	0.0825991	3.46239	0.0665807	0.0937338	-0.825141	0.604353	0.684492	0.215924	0.893348	NA
Afu1g16375		-0.131816	0.2241	0.340176	-0.0383227	0.729953	0.781816	1.05394	1.55623e-23	1.13878e-22	0.130208	0.225206	0.275602	1.13373	8.20985e-28	8.65343e-27	0.0367152	0.7385	0.799564	-0.0520235	0.604939	0.721226
Afu1g16390		0.0108986	0.972706	0.982481	-1.71387	0.000278983	0.000554028	0.709924	0.0188817	0.0282663	-0.588716	0.0770857	0.104225	0.997171	0.000259784	0.000516565	1.13605	0.0183055	0.0360138	0.298146	0.240411	0.37339
Afu1g16400		0.690353	0.0175349	0.0433622	-0.436708	0.212668	0.271254	0.979218	0.000641879	0.0011775	-1.16839	9.77813e-05	0.000190996	0.0827209	0.741067	0.785924	-0.0413283	0.908127	0.930194	-0.206144	0.401977	0.542567
Afu1g16410		0.379531	0.0988199	0.17768	-1.37268	1.58144e-05	3.57741e-05	1.1961	5.34608e-08	1.43895e-07	-0.871552	0.000237527	0.000446493	0.96247	8.42427e-07	2.14323e-06	0.880656	0.00643614	0.0144266	0.145905	0.426531	0.565754
Afu1g16420		1.64876	0.00457181	0.0142635	0.519914	0.444373	0.51452	3.07202	2.9817e-08	8.15073e-08	-0.707328	0.132203	0.170553	1.42275	0.000182523	0.000368618	0.421516	0.472852	0.564188	-0.00051762	0.998775	0.999045
Afu1g16430		0.165761	0.761835	0.835351	1.82791	0.000247735	0.000494831	3.34134	3.08817e-13	1.21821e-12	1.57618	0.000275427	0.000513474	2.59043	1.47635e-10	5.15777e-10	-0.0859774	0.816603	0.860353	-0.585144	0.0318631	0.0769306
Afu1g16440		-0.87202	0.0351603	0.0773138	-0.862892	0.0496999	0.0725536	2.18409	3.85159e-09	1.12897e-08	-1.2284	0.0126302	0.0194179	2.27001	4.53517e-09	1.42324e-08	-1.23752	0.0161261	0.0322983	-0.786096	0.0209963	0.0547444
Afu1g16450		-1.43313	1.82289e-05	0.000135554	0.393151	0.230167	0.290951	-1.19533	0.000331619	0.000629223	0.0655601	0.84755	0.874192	-0.880333	0.0107625	0.0173537	-1.76072	1.39852e-07	9.55972e-07	-1.11813	0.0011467	0.00490601
Afu1g16460		0.112424	0.19476	0.3049	0.759469	2.00726e-18	1.0338e-17	0.219767	0.0111671	0.0173002	0.851603	4.52041e-24	2.68564e-23	0.403369	1.59701e-06	3.95147e-06	0.204558	0.0150958	0.0304828	0.296025	0.000422278	0.00209273
Afu1g16470		0.105598	0.357533	0.483998	-0.404662	0.000884133	0.00165325	0.823575	2.66131e-13	1.05296e-12	-0.222588	0.0509116	0.0712855	0.716074	5.61295e-11	2.03125e-10	0.287672	0.0174255	0.0345286	-0.0019029	0.985816	0.991713
Afu1g16480		-0.494938	0.000404048	0.00184031	-0.286259	0.0413246	0.06132	-1.90365	4.3146e-41	7.16733e-40	-0.759972	6.88353e-08	1.73461e-07	-1.77724	4.30166e-36	6.73612e-35	-0.968651	7.05786e-12	1.265e-10	-0.368523	0.010249	0.0302796
Afu1g16490		-0.0592013	0.621262	0.726564	0.730918	7.62833e-10	2.40369e-09	0.206096	0.081584	0.109732	0.824408	1.87415e-13	6.63997e-13	0.251999	0.0248815	0.0377594	0.0342893	0.757289	0.815315	-0.013299	0.904419	0.941117
Afu1g16500		0.222304	0.0267155	0.0617897	0.0494489	0.632706	0.692761	0.797141	8.72076e-16	4.04298e-15	0.204008	0.0372995	0.0533605	0.341749	0.000398399	0.000776722	0.376863	0.000195302	0.000650887	-0.233088	0.014377	0.0398754
Afu1g16510	dapC	0.196165	0.0877682	0.161518	-0.745359	9.76871e-09	2.83387e-08	0.280292	0.014637	0.0222891	-0.431498	0.000168796	0.000322319	-0.159721	0.145279	0.189687	0.510026	8.52641e-05	0.000309171	-0.243848	0.026062	0.0650805
Afu1g16523		-0.341387	0.00179406	0.00648576	-1.40726	1.36019e-37	1.53659e-36	-2.61706	1.04116e-124	1.13744e-122	-1.68613	3.56318e-53	6.10474e-52	-2.39127	7.00632e-105	7.83864e-103	-0.620254	1.88841e-08	1.59203e-07	-0.115599	0.296748	0.434427
Afu1g16540		0.356495	0.00490339	0.0151093	-1.03987	2.30245e-12	8.56549e-12	-0.155211	0.233782	0.286473	-0.989517	3.14918e-14	1.1688e-13	-0.661996	7.73689e-08	2.18307e-07	0.406846	0.00718338	0.0159174	-0.150289	0.23645	0.36865
Afu1g16550		0.13788	0.468741	0.592532	-1.79721	2.43272e-14	1.01575e-13	1.12338	1.37719e-09	4.17655e-09	-0.981628	6.62505e-07	1.56381e-06	1.18688	3.18555e-11	1.179e-10	0.953465	7.8659e-05	0.000287858	0.201376	0.246097	0.379562
Afu1g16553		0.135461	0.369492	0.496345	-0.434267	0.00922483	0.0151909	0.164218	0.27781	0.33412	-0.722496	3.35129e-06	7.44678e-06	-0.430439	0.00314984	0.00548976	-0.152769	0.371302	0.465085	-0.459197	0.00167999	0.00674294
Afu1g16556		0.30726	0.577448	0.689202	-0.136118	0.821135	0.859337	0.187161	0.737353	0.779138	-0.633515	0.253773	0.30668	0.4644	0.352996	0.416907	-0.190137	0.753452	0.811664	0.5845	0.249191	0.382984
Afu1g16560		0.868068	0.161628	0.263063	2.75206	2.9148e-06	7.03035e-06	3.21597	2.3029e-08	6.34187e-08	1.41698	0.00478438	0.0077766	2.60758	6.66991e-08	1.89178e-07	-0.467015	0.312577	0.403633	0.259672	0.540266	0.664692
Afu1g16564		-0.158995	0.549515	0.663652	-0.397496	0.153357	0.202225	0.268423	0.306093	0.363568	-0.723883	0.00849243	0.0133459	0.290893	0.258166	0.316437	-0.485382	0.0912133	0.14504	-0.136526	0.590565	0.709701
Afu1g16570		0.098329	0.46192	0.586453	0.594462	9.9647e-06	2.29609e-05	0.416702	0.00165201	0.00288519	0.521938	5.03405e-05	0.000101314	0.252292	0.0483498	0.0697492	0.025805	0.842271	0.880064	-0.0660808	0.601428	0.718411
Afu1g16580		0.140356	0.405662	0.532021	1.05782	1.63237e-10	5.36572e-10	0.936601	5.57476e-09	1.61369e-08	0.847865	2.00533e-08	5.27371e-08	0.822421	2.24615e-08	6.6152e-08	-0.0695969	0.636781	0.712097	0.0261759	0.849226	0.903026
Afu1g16590	brlA	2.19382	3.53093e-05	0.000236795	-0.208684	0.696642	0.751949	-0.50412	0.34536	0.404467	-1.37682	0.00915901	0.0143376	-0.926683	0.078901	0.109731	1.02568	0.0544101	0.0928244	1.77126	0.000855802	0.00385375
Afu1g16600		0.360525	0.00722376	0.020834	-1.61853	7.59176e-23	4.83187e-22	-0.760919	8.91391e-08	2.34489e-07	-1.95158	8.00192e-39	8.34897e-38	-0.818109	5.76729e-10	1.92922e-09	0.0274717	0.876932	0.907497	0.303335	0.0305386	0.0742451
Afu1g16610		0.272351	0.0413483	0.0877009	0.381132	0.00548012	0.00930318	0.626206	2.10438e-06	4.92721e-06	0.452774	0.000364335	0.000670873	0.364172	0.00364088	0.00628774	0.343992	0.00860463	0.0187026	0.0103167	0.933514	0.959856
Afu1g16620		0.232981	0.0988158	0.17768	0.202023	0.166402	0.217666	0.662197	2.01125e-06	4.71985e-06	0.457301	0.00071161	0.00126931	0.702011	1.12551e-07	3.12825e-07	0.488259	0.000493877	0.00147601	0.272795	0.0364369	0.0857023
Afu1g16630		-0.246781	0.230109	0.347008	-0.584724	0.00847423	0.0140345	-1.17999	1.11864e-07	2.92119e-07	-1.28935	2.40207e-08	6.27796e-08	-1.28797	3.64261e-09	1.15209e-08	-0.951409	0.000108781	0.000382714	-0.354768	0.129733	0.232102
Afu1g16635		0.234003	0.108396	0.191345	-0.580024	0.000849985	0.00159443	0.746891	1.21205e-07	3.1518e-07	-0.268771	0.0581695	0.0805371	0.742441	3.32094e-09	1.05466e-08	0.545257	0.00139551	0.00372218	0.229553	0.0560314	0.120837
Afu1g16640		-2.0951	1.24121e-05	9.80785e-05	-0.839461	0.059877	0.0861376	-1.99628	2.98934e-05	6.27464e-05	-0.569761	0.335766	0.393329	-0.437631	0.421491	0.487236	-1.8254	0.00124181	0.00336009	-0.536455	0.323532	0.462943
Afu1g16650		-0.00681354	0.939443	0.959597	0.306942	0.000738944	0.00139667	0.80845	3.14585e-20	1.91305e-19	-0.0896531	0.313957	0.370117	-0.414416	2.71177e-06	6.56623e-06	-0.403409	7.93404e-06	3.63378e-05	-1.22968	5.21974e-46	1.82587e-43
Afu1g16660		0.0286422	0.753983	0.830216	-1.30913	2.33303e-35	2.4563e-34	-0.0595508	0.517322	0.578081	-1.15126	1.25833e-32	1.05269e-31	0.0413121	0.639993	0.696796	0.186509	0.0905638	0.144133	0.129505	0.145312	0.253694
Afu1g16670		0.580276	0.734752	0.816858	7.43034	3.11207e-09	9.38248e-09	6.45189	2.86843e-07	7.22829e-07	5.48424	1.39018e-05	2.94126e-05	3.30702	0.0110671	0.0178155	-1.36583	0.00456815	0.0106322	-2.56459	1.14748e-05	9.21465e-05
Afu1g16680		0.248026	0.00453015	0.0141487	2.36049	1.12109e-169	1.73507e-167	1.34231	1.44204e-55	3.82594e-54	1.66741	4.91283e-90	2.20389e-88	0.890112	9.36343e-27	9.34933e-26	-0.445058	3.07915e-08	2.47665e-07	-0.204171	0.0118558	0.0340938
Afu1g16690		0.987717	1.55647e-06	1.71644e-05	0.861976	3.73504e-05	8.14359e-05	0.624248	0.00259583	0.00441401	0.807677	3.77824e-05	7.69233e-05	0.21686	0.268938	0.327996	0.933419	2.92368e-06	1.49804e-05	0.580329	0.00336141	0.0120795
Afu1g16700		-0.296249	0.00423531	0.0133855	-0.995823	4.62622e-19	2.4675e-18	-0.818859	1.29508e-14	5.60137e-14	-0.715135	2.75938e-11	8.65662e-11	-0.262353	0.0106863	0.01724	-0.0155603	0.892534	0.918563	0.260257	0.0136022	0.0381621
Afu1g16710		-0.245635	0.133652	0.227302	-1.61534	7.69742e-22	4.69633e-21	0.500094	0.00218424	0.00376046	-2.17532	7.91671e-38	8.02561e-37	1.0173	4.05869e-10	1.38004e-09	-0.805618	3.42217e-06	1.7253e-05	0.271568	0.0940022	0.182232
Afu1g16720		-0.0364956	0.697145	0.786548	0.581693	6.34329e-10	2.01243e-09	0.325811	0.000385226	0.000724865	0.67988	5.66355e-15	2.20696e-14	0.436162	3.504e-07	9.25166e-07	0.0616914	0.480217	0.570881	0.0738553	0.376013	0.517832
Afu1g16730		0.065556	0.531806	0.647542	-2.28643	2.45031e-58	5.35379e-57	-1.31986	2.22007e-30	2.36146e-29	-2.93199	3.5476e-95	1.74301e-93	-1.51639	2.10573e-43	4.35496e-42	-0.580005	0.000693144	0.00200034	-0.130973	0.273963	0.40947
Afu1g16745		0.631279	5.5442e-05	0.000342159	-2.61487	4.40382e-42	5.78414e-41	0.100109	0.526469	0.587101	-2.75723	2.24956e-58	4.49235e-57	-0.658693	1.94656e-05	4.37563e-05	0.488924	0.0167652	0.0333875	-0.127523	0.412792	0.552207
Afu1g16750		-0.00527739	0.962136	0.974891	-1.13498	2.85542e-20	1.61976e-19	0.61912	1.56665e-08	4.3635e-08	-0.596798	1.25914e-07	3.11547e-07	0.453801	2.34414e-05	5.21757e-05	0.5329	1.90678e-05	8.02127e-05	-0.170596	0.106113	0.199557
Afu1g16760		-0.124602	0.72407	0.808767	-1.14624	0.00184891	0.00332991	-0.636093	0.0742882	0.100633	-1.8514	6.29341e-07	1.4878e-06	-0.215518	0.538913	0.602353	-0.829759	0.0316202	0.0579629	0.295973	0.403372	0.543412
Afu1g16770		0.0428391	0.831702	0.886872	0.922418	3.07349e-06	7.40539e-06	1.15846	5.80556e-10	1.80968e-09	0.99725	2.23722e-08	5.86362e-08	1.003	6.78674e-09	2.09166e-08	0.117671	0.498661	0.587818	-0.112622	0.469761	0.603417
Afu1g16780		0.362535	0.000470632	0.00209984	-1.06044	5.7023e-21	3.3429e-20	-0.401475	0.000151358	0.000297484	-0.750184	5.84665e-13	2.02205e-12	-0.206382	0.0415578	0.0607343	0.67279	2.87667e-09	2.87825e-08	0.557627	7.37731e-08	1.05416e-06
Afu1g16790		0.229787	0.0201963	0.0488296	0.762944	1.59389e-14	6.71852e-14	0.890686	5.81222e-20	3.47312e-19	0.519687	5.05554e-08	1.29185e-07	0.619228	4.69536e-11	1.70985e-10	-0.0134703	0.888174	0.915489	-0.0416718	0.652193	0.756867
Afu1g16800		0.0649328	0.388714	0.515671	0.422927	2.78543e-08	7.8309e-08	-0.102181	0.17849	0.224436	0.14689	0.0471106	0.0663737	0.0704692	0.334716	0.397871	-0.211104	0.0047763	0.0110685	0.237583	0.00126282	0.00534528
Afu1g16810		-0.355854	0.0377953	0.0816395	0.66199	9.42509e-05	0.000197342	1.75574	1.9865e-26	1.71119e-25	1.05681	2.65873e-10	7.86524e-10	1.37904	7.44566e-17	4.05278e-16	0.0389695	0.813783	0.858158	-0.732556	3.99164e-06	3.78189e-05
Afu1g16820		0.159845	0.157686	0.258523	0.0126953	0.914604	0.933298	0.201515	0.07522	0.101851	-0.108313	0.329557	0.386716	-0.108558	0.316846	0.378714	0.038837	0.738726	0.799564	-0.150228	0.166543	0.282306
Afu1g16830		0.0767699	0.431105	0.555967	0.679788	3.69227e-12	1.34827e-11	0.919559	1.4351e-22	9.97483e-22	0.857733	4.29743e-21	2.23563e-20	0.813458	1.01871e-19	6.83015e-19	0.254716	0.00529811	0.0121204	-0.0293307	0.732337	0.819591
Afu1g16840		-0.421499	5.79482e-08	1.01554e-06	-0.796423	1.83349e-24	1.26024e-23	-0.804819	4.47047e-25	3.57253e-24	-0.0363776	0.639827	0.692959	0.186182	0.016429	0.0256445	0.338547	1.44688e-05	6.27027e-05	0.569502	2.33109e-13	8.45866e-12
Afu1g16850	sur2	-0.722806	0.000148663	0.000781286	-0.321559	0.0916691	0.12707	-2.29825	3.87017e-33	4.60749e-32	-0.0736633	0.699336	0.744399	-1.2454	7.11379e-11	2.54561e-10	-0.47491	0.0128231	0.0263792	0.330048	0.0858537	0.169364
Afu1g16860		0.660241	0.369077	0.496092	0.896821	0.238421	0.299874	-1.45711	0.133745	0.172903	-1.08545	0.15016	0.191458	-1.59848	0.0339153	0.0503417	-1.32203	0.0898137	0.143264	0.518872	0.598663	0.716048
Afu1g16870		0.169663	0.645151	0.746565	4.98741	8.28753e-57	1.72552e-55	2.52198	6.1775e-15	2.73163e-14	5.03227	1.47009e-71	4.36141e-70	2.84954	2.49128e-23	2.1185e-22	0.214526	0.295242	0.385733	0.497227	0.0273716	0.067847
Afu1g16880		0.230961	0.157231	0.257922	1.27908	1.67318e-15	7.4057e-15	1.13082	9.07916e-13	3.46381e-12	1.47598	7.77721e-23	4.37957e-22	0.874211	6.03055e-09	1.86794e-08	0.427853	0.00363774	0.00868896	-0.0256485	0.859477	0.909723
Afu1g16890		-1.74424	0.187714	0.295936	1.54896	0.0955354	0.131839	0.701531	0.459215	0.520795	4.45733	0.000155815	0.000298576	2.64881	0.0286995	0.0431654	1.16413	0.0996132	0.156133	0.203039	0.795131	0.866146
Afu1g16900		-1.51202	0.439965	NA	-3.17039	0.133389	0.178557	-2.79251	0.186175	0.233057	-2.19516	0.320134	0.37692	0.466224	0.813454	0.848925	-0.536794	0.819017	NA	1.74671	0.411943	NA
Afu1g16910		0.832821	0.457403	0.581941	0.988348	0.400236	0.47129	0.10863	0.928832	0.940274	1.42149	0.0856461	0.114962	-0.0236153	0.97885	0.983403	1.26597	0.159139	0.230396	0.700575	0.487209	0.618201
Afu1g16920		-0.808291	0.335074	0.461453	1.07125	0.13181	0.176724	-0.297636	0.70433	0.750735	-0.119804	0.897076	0.917731	-1.37695	0.196349	0.248202	-1.99935	0.0138497	0.0282549	-1.8876	0.0651785	0.136458
Afu1g16930		0.0887742	0.927396	0.951197	3.50105	2.66092e-05	5.88878e-05	2.46411	0.00347297	0.0058108	1.05348	0.204828	0.253052	1.2078	0.128498	0.170125	-2.3588	0.000352907	0.00109703	-1.16754	0.0625895	0.132177
Afu1g16940		0.479938	0.000352501	0.00163274	1.22407	5.80428e-20	3.24494e-19	2.33142	3.33897e-74	1.37803e-72	1.22656	8.41024e-24	4.94288e-23	1.88401	4.462e-56	1.32802e-54	0.482419	7.05968e-05	0.000261507	0.0325283	0.771862	0.848621
Afu1g16950	pig-a	0.265714	0.0441428	0.0925951	1.38969	8.74805e-27	6.62597e-26	1.56824	5.86514e-35	7.72535e-34	1.31719	4.79229e-27	3.19922e-26	1.14606	3.89086e-21	2.85391e-20	0.193215	0.106819	0.165773	-0.156465	0.177914	0.297374
Afu1g16960		-0.23386	0.623877	0.728217	2.92808	2.77161e-13	1.08825e-12	1.16885	0.00570513	0.00923764	2.04057	2.98479e-07	7.2029e-07	0.52037	0.220323	0.274738	-1.12138	0.000214466	0.000706481	-0.882336	0.0150063	0.0413064
Afu1g16970		-0.330476	0.000389757	0.00178265	0.70415	1.74978e-14	7.35889e-14	0.479432	1.29184e-07	3.35084e-07	0.915251	4.71584e-24	2.79638e-23	0.418008	3.78738e-06	9.05733e-06	-0.119375	0.180311	0.255403	-0.3919	8.4112e-06	7.01201e-05
Afu1g16980		-0.466202	9.1246e-07	1.0682e-05	0.317582	0.000755244	0.00142545	-0.110058	0.23898	0.292265	0.381254	5.06182e-05	0.000101829	0.503874	3.70717e-08	1.07376e-07	-0.402529	1.62913e-05	6.96395e-05	0.147729	0.100682	0.192012
Afu1g16990		-0.124728	0.32533	0.451518	0.327794	0.0107801	0.0175559	0.174829	0.162352	0.206013	0.273497	0.0266765	0.0391339	0.0595059	0.623916	0.682573	-0.179025	0.152746	0.222841	-0.240051	0.0447422	0.100961
Afu1g17000		-0.321604	0.00194925	0.00697186	0.518227	4.29725e-07	1.10569e-06	0.306023	0.00226137	0.00388297	0.524004	1.90585e-07	4.66467e-07	0.161598	0.105084	0.141915	-0.315827	0.00146421	0.00388112	-0.46603	1.19421e-06	1.2941e-05
Afu1g17010		-0.486667	0.0499941	0.102269	0.117395	0.638299	0.698144	0.0690332	0.771693	0.809528	-0.411691	0.122316	0.159079	0.167711	0.482768	0.549049	-1.01575	0.000148733	0.00051064	-0.387989	0.089012	0.174414
Afu1g17020	ugd1	-0.195501	0.361905	0.488555	2.32395	1.62967e-28	1.33449e-27	-0.290844	0.176438	0.221976	1.71424	2.62877e-16	1.09367e-15	-0.153811	0.469351	0.535693	-0.805215	8.29727e-05	0.000301704	-0.0584679	0.784015	0.858636
Afu1g17030		1.22008	0.00369269	0.0119205	-2.43771	0.000634378	0.00120664	-0.879543	0.0718727	0.0976832	-1.46585	0.000478275	0.000869983	-0.390453	0.297554	0.358936	2.19193	0.00211642	0.00538267	1.70917	0.000146759	0.000843791
Afu1g17040		-1.05825	8.20739e-08	1.35935e-06	-0.136265	0.489493	0.558544	-2.21338	8.11306e-29	7.96384e-28	-0.535071	0.00697427	0.0110744	-2.09768	9.84819e-26	9.41815e-25	-1.45705	1.93014e-13	4.86812e-12	-0.942544	2.85702e-06	2.81994e-05
Afu1g17050		-0.542625	0.173187	0.277944	0.930309	0.0125974	0.0203231	0.667275	0.0680976	0.0930616	0.428263	0.276412	0.331025	0.986462	0.00730668	0.0120794	-1.04467	0.00448689	0.0104698	-0.223438	0.501075	0.630852
Afu1g17060		-1.34549	0.0573533	0.114119	0.408769	0.504937	0.5739	1.35724	0.0136888	0.0209103	1.51581	0.0270031	0.039563	2.72611	1.89865e-05	4.27e-05	-0.238455	0.684556	0.754441	0.0233839	0.959136	0.975759
Afu1g17070		0.532099	1.53476e-06	1.69892e-05	2.73264	2.21836e-140	2.1458e-138	2.31339	1.95476e-101	1.24328e-99	2.32145	5.05403e-109	3.12878e-107	1.95151	1.00655e-77	5.56357e-76	0.120914	0.236531	0.320669	0.170228	0.0948504	0.183551
Afu1g17080		-0.193595	0.247712	0.367159	0.592153	0.000361787	0.000709666	0.606702	0.000156444	0.000306678	1.32259	1.31432e-17	5.8118e-17	0.473535	0.00254375	0.00448646	0.536837	0.000460304	0.00138777	-0.326763	0.0287302	0.0705549
Afu1g17090		0.243726	0.0466302	0.0967911	-0.262754	0.0506353	0.0737568	0.66656	2.9992e-08	8.19617e-08	-0.109162	0.357856	0.416841	0.209928	0.0636439	0.0899676	0.397318	0.00242205	0.00606345	-0.212906	0.0546459	0.11858
Afu1g17100		0.114167	0.289522	0.413029	-0.763515	1.21928e-09	3.78923e-09	-0.0790767	0.471596	0.532495	-1.08764	1.13443e-20	5.80721e-20	-0.059702	0.55553	0.619063	-0.209958	0.115296	0.176758	0.133542	0.196805	0.321633
Afu1g17110		-0.253168	0.00398573	0.0127348	-0.699899	3.17416e-13	1.24368e-12	-1.12962	6.91925e-33	8.13318e-32	-0.818874	2.66713e-18	1.22427e-17	-0.695844	5.11594e-15	2.4743e-14	-0.372143	0.000246158	0.000800861	0.18061	0.0586241	0.125469
Afu1g17120	elfA	0.0865738	0.553859	0.668069	3.54006	2.86372e-139	2.68611e-137	4.04127	3.95231e-182	1.5957e-179	3.46713	7.70846e-139	7.78051e-137	3.26444	1.5838e-123	3.064e-121	0.0136459	0.918022	0.937587	-0.690258	1.67595e-07	2.19404e-06
Afu1g17130		-0.487098	0.0596871	0.118038	1.30631	3.98466e-08	1.10783e-07	0.626513	0.00878052	0.013815	1.46109	8.54829e-10	2.44847e-09	0.916906	0.000120381	0.000248745	-0.332324	0.122908	0.186109	-0.196706	0.364777	0.505623
Afu1g17140		-0.35405	0.181614	0.288137	-0.887495	0.0019803	0.00354864	-0.321211	0.22632	0.278248	-1.50198	5.29018e-07	1.25767e-06	0.034053	0.895821	0.915137	-0.968538	0.00239547	0.00600683	0.00121442	0.996281	0.997764
Afu1g17150		-0.607153	0.00351043	0.0114079	0.299934	0.138654	0.184939	0.463413	0.0147924	0.0225111	0.634649	0.00173486	0.00297561	1.26423	1.95992e-11	7.3773e-11	-0.272438	0.166733	0.23926	0.19366	0.250448	0.384308
Afu1g17160		2.05641	0.231198	NA	2.14048	0.237907	0.29931	1.56605	0.387689	0.448495	-0.444138	0.782718	0.818136	0.608229	0.659821	0.714198	-0.528206	0.757751	0.815716	1.09859	0.463546	NA
Afu1g17170		-1.4418	1.12313e-06	1.28389e-05	0.780592	0.00645102	0.0108601	-0.211906	0.462075	0.523591	0.879964	0.00311893	0.00517925	-0.165964	0.581804	0.644167	-1.34243	3.19286e-06	1.62183e-05	-1.39586	1.97352e-06	2.05163e-05
Afu1g17180		0.0128024	0.96672	0.977856	-1.77804	2.14579e-07	5.64792e-07	-3.9647	3.16191e-21	2.04041e-20	-2.15763	1.30284e-10	3.91654e-10	-0.793533	0.00970841	0.0157554	-0.366791	0.320094	0.412112	3.18397	3.08195e-14	1.21953e-12
Afu1g17190	sidI	-0.346883	0.470747	0.594124	-1.50787	0.0104116	0.0170006	-2.77695	3.16576e-05	6.63633e-05	-1.81033	0.00252354	0.00423618	0.246642	0.593668	0.655427	-0.64934	0.34578	0.438914	2.67671	4.26477e-05	0.000291598
Afu1g17200	sidC	0.128017	0.209027	0.321991	-0.66696	3.6309e-10	1.17234e-09	-1.49065	1.1907e-43	2.17616e-42	-0.79839	9.81899e-15	3.76618e-14	-0.895152	1.53518e-18	9.45339e-18	-0.00341241	0.974691	0.980398	0.723517	1.73635e-11	4.80518e-10
Afu1g17220		-0.672051	0.231839	0.348776	0.654266	0.212685	0.271254	0.116068	0.824373	0.854463	1.05425	0.0477888	0.0672272	0.684817	0.194011	0.245515	-0.272064	0.581326	0.663197	-0.103302	0.831465	0.890637
Afu1g17230		1.2557	4.10578e-07	5.42373e-06	0.123569	0.647824	0.706482	0.609536	0.0164268	0.0248314	-0.440959	0.0571187	0.0792594	-0.297011	0.189014	0.239943	0.69117	0.00688645	0.0153266	0.34915	0.133629	0.23742
Afu1g17240		0.983821	1.94753e-09	5.30567e-08	-0.782492	0.000195499	0.000394395	0.516911	0.00226887	0.00389513	-0.532421	0.000433127	0.00079049	-0.374897	0.00890549	0.0145311	1.23389	7.39435e-10	8.43678e-09	0.092013	0.538244	0.66267
Afu1g17250	rodB	2.05149	2.46754e-05	0.000175722	-2.49265	3.01406e-07	7.85755e-07	-5.89639	1.25666e-33	1.53343e-32	-1.93582	6.89146e-05	0.000136798	-3.41641	2.16019e-12	8.77113e-12	2.60832	8.30625e-08	5.92235e-07	4.53147	1.57554e-20	1.0935e-18
Afu1g17260		0.910555	0.158511	0.259487	4.00795	6.44543e-12	2.31e-11	2.69936	5.32526e-06	1.20317e-05	2.99684	1.76569e-11	5.60555e-11	1.92519	2.08317e-05	4.66691e-05	-0.10056	0.773477	0.828335	0.136385	0.714884	0.806561
Afu1g17270	fre2	0.00142673	0.994145	0.9961	1.27325	1.15218e-11	4.05731e-11	0.579536	0.0021224	0.00366264	1.36892	8.83449e-15	3.39557e-14	0.96847	3.61083e-08	1.04651e-07	0.0970908	0.565638	0.649696	0.390361	0.0211683	0.0550452
Afu1g17280		0.146065	0.427542	0.553004	-1.45301	1.13673e-11	4.00442e-11	0.467632	0.0104741	0.0163028	-1.6914	4.10762e-17	1.77742e-16	0.165181	0.351816	0.415682	-0.0923293	0.686633	0.755686	-0.156387	0.37408	0.515797
Afu1g17290		0.62939	0.0137577	0.035469	-0.823702	0.0141181	0.0225919	0.421605	0.107015	0.140916	-0.890246	0.000496441	0.000900556	0.0112566	0.958664	0.96626	0.562846	0.0936425	0.148204	0.219042	0.328837	0.468351
Afu1g17310		1.10368	1.02378e-06	1.18112e-05	1.49776	5.67176e-11	1.9145e-10	1.59852	6.42337e-13	2.47808e-12	2.19981	7.90217e-32	6.43116e-31	1.12996	2.32997e-09	7.48396e-09	1.80573	2.79396e-21	2.54702e-19	0.635129	0.000593643	0.00282353
Afu1g17320		0.542214	0.827861	NA	0.278737	0.913473	0.932554	-0.305176	0.905302	0.92178	-1.76206	0.479786	0.538342	-2.28169	0.360174	0.424384	-1.49859	0.559092	NA	-1.4343	0.576074	NA
Afu1g17350		-0.706396	1.64772e-05	0.000124111	0.549105	0.000776103	0.00146125	-1.32399	1.03932e-15	4.80393e-15	0.454833	0.00553832	0.00891005	-1.33108	1.0396e-15	5.2609e-15	-0.800668	9.52154e-07	5.48347e-06	-0.713483	1.9301e-05	0.000145381
Afu1g17360	atfC	0.190411	0.454591	0.578997	0.555055	0.0297367	0.0451949	-1.48377	1.50462e-08	4.19578e-08	0.696415	0.00571641	0.00917273	-1.7824	5.11218e-12	2.01066e-11	0.331771	0.189271	0.266313	-0.108216	0.683679	0.782153
Afu1g17370	scf1	-1.02137	3.19136e-10	1.13009e-08	0.406134	0.0109345	0.0177917	-1.47102	5.51872e-19	3.09461e-18	0.0276787	0.866961	0.891737	-1.07007	2.22297e-10	7.66524e-10	-1.39983	6.9339e-18	3.92131e-16	-0.62042	0.000294905	0.00154233
Afu1g17380		0.50735	0.0835901	0.155399	-2.71326	1.52022e-10	5.01304e-10	-4.20573	4.86901e-16	2.29627e-15	-2.26303	7.37437e-12	2.40191e-11	-3.88625	1.21378e-23	1.0475e-22	0.957584	0.0334265	0.0608089	0.826833	0.151898	0.262736
Afu1g17390		-0.794376	3.09614e-05	0.000213027	-0.695469	0.000507547	0.000978834	-1.28553	1.34064e-10	4.36813e-10	-1.40605	9.65423e-10	2.75589e-09	-1.19152	1.32762e-08	3.99232e-08	-1.50496	2.45529e-10	3.10061e-09	-0.700367	0.00133887	0.00562096
Afu1g17400		-0.404777	0.0142275	0.0365081	-0.469719	0.00507183	0.00864801	-2.32193	1.12026e-39	1.76917e-38	-0.747121	9.05337e-06	1.94823e-05	-1.89624	2.98998e-28	3.21354e-27	-0.68218	6.47699e-05	0.000241693	0.020917	0.908829	0.943684
Afu1g17410	exg15	0.717683	0.0421464	0.0890267	0.958257	0.00917536	0.0151149	1.60292	1.57168e-06	3.73169e-06	0.429461	0.1359	0.174981	1.05368	6.06605e-05	0.000129403	0.188887	0.536695	0.622578	0.168448	0.47551	0.609191
Afu1g17420		-0.00884128	0.981762	0.98859	1.05053	0.00513967	0.00876207	-0.505088	0.216582	0.267586	0.644819	0.0716354	0.0975375	-0.729584	0.0581945	0.0828445	-0.414552	0.230445	0.314055	-0.233337	0.56667	0.688173
Afu1g17430		-1.43663	0.00146159	0.00548097	0.546605	0.159778	0.209799	-0.430872	0.28479	0.341321	0.152731	0.759047	0.797975	-0.427718	0.39392	0.459287	-1.83051	3.44089e-05	0.000137954	-1.43348	0.00176653	0.00703476
Afu1g17440	abcA	-0.173252	0.777691	0.847453	-1.24633	0.0808664	0.113279	-2.47475	0.00164253	0.00286972	-1.46906	0.0346538	0.0499217	-3.24908	0.000137327	0.000281693	-0.39599	0.614116	0.69348	-0.94758	0.335353	0.474829
Afu1g17460		-0.0145504	0.946042	0.963673	-0.15789	0.488318	0.557477	1.16218	1.47859e-08	4.12814e-08	0.0849353	0.686239	0.733811	1.37911	2.18165e-12	8.84277e-12	0.228275	0.306808	0.397763	0.202375	0.275547	0.410994
Afu1g17470	nrtB	-0.304678	0.0450745	0.0942957	-2.38214	2.23001e-53	4.08439e-52	1.01549	2.19732e-11	7.60789e-11	-2.50095	7.17549e-59	1.45484e-57	0.97997	1.04762e-10	3.69894e-10	-0.423483	0.00713041	0.0158116	-0.340198	0.0246412	0.0620463
Afu1g17480		-0.054703	0.926031	0.950375	-0.735092	0.279636	0.345168	-0.603836	0.332453	0.390631	-1.49519	0.0317209	0.0459532	-2.85554	0.000478605	0.000925709	-0.814802	0.292718	0.383261	-2.30641	0.00617864	0.0199454
Afu1g17490		-0.306107	0.0626026	0.122749	0.591407	0.000256717	0.00051233	2.38819	1.55182e-57	4.36673e-56	-0.00942993	0.954459	0.964534	2.48618	1.96803e-63	7.36899e-62	-0.906944	2.40093e-08	1.97832e-07	-0.208114	0.112062	0.207742
Afu1g17520		0.710558	0.000508774	0.00224482	-3.03739	3.37588e-23	2.19941e-22	-0.450474	0.034245	0.0492259	-3.10463	1.56813e-36	1.52e-35	-1.84959	6.46572e-19	4.10394e-18	0.643319	0.055042	0.0937618	-0.688556	0.00146417	0.00602833
Afu1g17530		0.349545	0.0630278	0.123389	-2.32419	3.63301e-14	1.50473e-13	-1.0592	1.05773e-06	2.55054e-06	-2.40998	4.78717e-22	2.59963e-21	-1.95576	8.98681e-21	6.44414e-20	0.263748	0.448613	0.541009	-0.547011	0.0202619	0.0531465
Afu1g17542		0.0431069	0.879489	0.918125	-1.62009	2.57101e-05	5.69795e-05	0.123623	0.66357	0.714963	-1.81279	2.34621e-07	5.70188e-07	-1.01276	0.000478108	0.000925325	-0.149595	0.731672	0.794374	-1.09328	0.000162006	0.000918767
Afu1g17550		-0.654638	0.00207772	0.00733832	0.0685264	0.746853	0.797067	-1.46777	1.94075e-11	6.75479e-11	0.0220647	0.918036	0.934951	-1.12907	2.42115e-07	6.48291e-07	-0.7011	0.00105717	0.00291858	-0.315937	0.159527	0.273327
Afu1g17560		-3.09833	0.0327046	0.0728619	-0.575339	0.606385	0.669866	-3.02199	0.0372451	0.0531925	-0.838332	0.639209	0.692694	-1.35796	0.447621	0.51386	-3.36133	0.0279942	0.0520709	-1.4343	0.422508	0.56178
Afu1g17580		-1.67843	0.297594	NA	-1.95535	0.257064	0.320502	-1.08434	0.474161	0.535131	-0.813711	0.666818	0.716012	0.883777	0.583719	0.645749	-0.536794	0.787153	NA	0.289689	0.848514	NA
Afu1g17590		-0.388683	0.546011	0.660606	-2.24591	0.024245	0.0373612	-0.676381	0.313459	0.371036	-1.6243	0.0533432	0.0744544	-0.145643	0.816833	0.851781	0.232919	0.837253	0.876833	0.142055	0.82873	0.888469
Afu1g17620		1.22748	0.0508541	0.103688	-1.4687	0.145666	0.193182	0.829416	0.20154	0.250501	-2.0066	0.00398534	0.00653618	-0.573274	0.26497	0.323453	0.689571	0.512675	0.600297	-0.175213	0.745362	0.829075
Afu1g17630		-0.742876	0.0686349	0.132351	-1.02772	0.0143042	0.0228346	-2.22097	2.6775e-07	6.76735e-07	-1.91365	1.94807e-05	4.07337e-05	-2.62571	7.75026e-09	2.37678e-08	-1.62881	0.000383179	0.00117986	-1.14761	0.0159413	0.0434218
Afu1g17640		1.44945	0.448978	NA	1.24053	0.534901	0.603755	0.656618	0.742567	0.783666	-0.745709	0.69689	0.742635	-1.26533	0.508645	0.574608	-0.536794	0.788302	0.838687	-0.472506	0.813155	NA
Afu1g17650		-0.983404	0.302161	NA	-1.25579	0.233698	0.294933	-4.97044	0.000551105	0.00101883	-2.97813	0.0421145	0.05977	-2.60247	0.0524589	0.0752329	-2.70574	0.0776094	0.126252	1.38457	0.421153	NA
Afu1g17660		-2.77818	9.58054e-05	0.000539831	1.31681	0.00698499	0.0116933	-0.751867	0.161136	0.204553	1.78775	0.0154257	0.0234172	-0.387414	0.654126	0.709209	-2.30724	1.11741e-05	4.93886e-05	-2.41372	0.000898478	0.00401902
Afu1g17680		2.45815	0.0452586	0.0945508	0.290895	0.850974	0.883513	-1.18129	0.476045	0.537062	-0.517298	0.531555	0.588884	-0.893959	0.2719	0.331086	1.64996	0.188431	0.265295	2.74548	0.0465221	0.104246
Afu1g17690		2.48474	0.0261288	0.0606573	3.33754	0.00262264	0.00462385	4.68733	1.12304e-05	2.46073e-05	3.17142	2.54572e-11	8.00255e-11	2.68106	1.66427e-08	4.96926e-08	2.31862	3.83716e-07	2.4045e-06	0.478466	0.161486	0.276035
Afu1g17700		1.71896	0.00491952	0.0151483	-1.05719	0.250385	0.3131	1.40506	0.0242062	0.0356113	-1.49417	0.00772106	0.0121914	-1.23308	0.0141059	0.022292	1.28198	0.148414	0.217777	-0.919184	0.0754751	0.152962
Afu2g00090		0.355339	0.753641	0.830154	2.1542	0.0360707	0.0539898	5.68455	1.29764e-09	3.94174e-09	2.74836	0.000669802	0.00119934	5.55356	5.1912e-13	2.20924e-12	0.949498	0.146222	0.215081	0.224346	0.604281	0.720933
Afu2g00100		0.687352	7.58603e-10	2.39494e-08	-0.845079	6.63245e-13	2.5545e-12	-0.767065	2.3839e-11	8.22934e-11	-2.06215	5.44139e-71	1.58895e-69	-1.61615	3.94567e-47	9.13702e-46	-0.529715	1.28984e-05	5.6353e-05	-0.161737	0.160319	0.274469
Afu2g00110		0.671264	0.445958	0.570829	-3.16964	0.0248988	0.0382989	2.30808	0.00467772	0.0076758	-1.19974	0.192373	0.239172	1.13044	0.105721	0.142547	2.64116	0.0662871	0.110055	-0.506372	0.410483	0.549973
Afu2g00120		-0.00149582	0.998618	0.999418	1.50435	0.0578253	0.0834706	2.07327	0.0050771	0.00828868	0.624773	0.414874	0.474332	2.29071	0.000549755	0.00105694	-0.881077	0.198646	0.277277	0.215952	0.65986	0.763079
Afu2g00150		-1.40164	0.198742	NA	0.461282	0.625414	0.686201	-0.503749	0.607638	0.663592	-0.253473	0.841964	0.869408	-0.784322	0.537996	0.601617	-2.11639	0.0654103	0.108818	-1.68221	0.154374	NA
Afu2g00170		-0.824559	0.512362	NA	1.4045	0.185554	0.240147	-0.328965	0.781963	0.817991	2.01098	0.0731057	0.0993211	0.615584	0.605051	0.665147	-0.218082	0.807449	0.853573	0.11999	0.914389	NA
Afu2g00180		-1.49226	4.31963e-12	2.52474e-10	0.564284	0.00846643	0.0140241	0.0203159	0.924471	0.936677	0.496301	0.0215785	0.032081	1.30027	1.51275e-09	4.90481e-09	-1.56024	3.83886e-13	9.27129e-12	-0.212301	0.321207	0.460711
Afu2g00210		-0.0451466	0.865029	0.90772	3.67132	7.07441e-46	1.04109e-44	1.95327	5.09171e-14	2.11456e-13	3.35776	2.54177e-39	2.71297e-38	2.11803	1.49549e-16	8.01335e-16	-0.358715	0.148473	0.217829	0.11961	0.632476	0.74268
Afu2g00220		0.518269	2.5659e-05	0.000181838	-0.959914	1.35445e-13	5.42362e-13	0.102105	0.409946	0.471133	-0.337939	0.00566968	0.00910089	-0.623721	3.00772e-07	7.99589e-07	1.14024	8.44058e-19	5.56894e-17	-0.207556	0.0903016	0.176427
Afu2g00230		0.228741	0.401564	0.527993	1.56254	1.44273e-09	4.45237e-09	2.255	1.71309e-20	1.06052e-19	2.41171	8.91345e-29	6.40637e-28	3.09618	9.93789e-49	2.38458e-47	1.07792	5.36059e-08	4.00395e-07	1.06992	3.92943e-10	8.8793e-09
Afu2g00240		0.119275	0.6574	0.75515	0.708514	0.00874448	0.0144563	1.35088	1.0645e-07	2.78448e-07	0.734932	0.00308611	0.00512934	1.88367	1.21849e-15	6.12939e-15	0.145693	0.559686	0.644567	0.652073	0.00282097	0.0104134
Afu2g00250		-1.9895	0.134186	NA	0.767753	0.432407	0.503111	-0.886899	0.424096	0.48546	2.1506	0.0966978	0.128478	1.64024	0.204977	0.257637	-0.606655	0.515012	0.602413	0.537634	0.614798	NA
Afu2g00260		0.739353	0.355373	0.481837	0.816122	0.325216	0.39408	0.547096	0.500528	0.561476	0.563978	0.425226	0.484438	-0.356728	0.62188	0.680586	0.487209	0.510619	0.598639	-0.164472	0.823343	0.885143
Afu2g00270		2.01375	0.227072	NA	2.13696	0.224867	0.285145	2.13692	0.198314	0.246889	1.15765	0.380391	0.439615	1.97362	0.110624	0.148555	1.03444	0.471361	0.562851	1.85044	0.132196	NA
Afu2g00300		-0.0878852	0.746344	0.824817	-0.0164302	0.954294	0.963424	-1.6177	8.43961e-07	2.05265e-06	-1.11279	0.000256579	0.000480541	-1.89962	2.1387e-09	6.88388e-09	-1.18425	0.000194525	0.000648534	-0.36981	0.313729	0.452061
Afu2g00310		0.212773	0.0613842	0.12085	0.834784	2.264e-13	8.93855e-13	0.587985	1.89114e-07	4.84979e-07	1.00418	4.14797e-20	2.07198e-19	0.49037	7.27857e-06	1.69864e-05	0.382172	0.000480231	0.00144022	0.115158	0.288145	0.425216
Afu2g00320	erg3	-0.773372	0.000226347	0.00111839	-0.378489	0.0712797	0.101116	-2.33035	2.29896e-28	2.19631e-27	-1.08558	2.55696e-07	6.19621e-07	-2.05386	2.31474e-22	1.84345e-21	-1.48046	2.15527e-12	4.3129e-11	-0.49688	0.0193151	0.0511075
Afu2g00330		-0.464194	0.0281911	0.0646725	1.33187	1.49695e-10	4.93982e-10	-1.47133	1.68105e-11	5.87071e-11	0.886317	2.26803e-05	4.719e-05	-0.700167	0.00103293	0.00192143	-0.90975	9.61563e-06	4.31495e-05	0.306969	0.163646	0.278746
Afu2g00340		-0.381519	0.858392	NA	-0.683057	0.749393	0.799043	-0.305176	0.886512	0.906525	2.03109	0.291075	0.346484	1.8219	0.337007	0.400032	2.33263	0.225319	NA	1.74556	0.357644	NA
Afu2g00350		0.427438	0.848896	NA	1.09359	0.625774	0.686385	0.631107	0.776426	0.813574	0.807181	0.698213	0.743533	1.01237	0.615446	0.674419	0.141033	0.945959	NA	0.808702	0.684749	NA
Afu2g00360		-0.183297	0.0589627	0.11679	0.430391	9.75979e-06	2.25278e-05	0.141247	0.140126	0.180048	0.808288	2.80554e-18	1.28463e-17	0.297227	0.00133948	0.0024485	0.1946	0.0363457	0.0654136	-0.0273174	0.764746	0.842917
Afu2g00370		-0.227859	0.149784	0.248433	0.666715	2.35775e-05	5.24911e-05	1.07336	6.4275e-12	2.3152e-11	1.06648	8.64924e-12	2.80338e-11	1.01236	7.96795e-11	2.83923e-10	0.171904	0.269523	0.357697	-0.288855	0.0602416	0.128209
Afu2g00380		0.47674	0.403094	0.529545	0.138362	0.829463	0.865924	2.26522	1.04463e-05	2.29487e-05	-0.341242	0.524113	0.58161	1.19773	0.00657117	0.0109531	-0.00286464	0.996265	0.996922	-0.590754	0.105535	0.198645
Afu2g00390		-2.91511	0.0982768	NA	0.851674	0.541681	0.610294	-1.37757	0.376339	0.436617	1.01544	0.603267	0.658896	1.08539	0.559992	0.623512	-2.75134	0.0913799	0.145279	-0.452153	0.786383	NA
Afu2g00400		1.35094	0.52832	NA	2.15618	0.308879	0.376608	2.89607	0.141169	0.181188	1.84122	0.328295	0.385599	0.313287	0.873897	0.89728	1.03598	0.576878	NA	-1.23184	0.489721	NA
Afu2g00410		0.122569	0.749162	0.826886	-0.623229	0.147786	0.195685	-0.136671	0.726777	0.770417	-1.02996	0.0114304	0.0176816	0.606962	0.0865066	0.119237	-0.284161	0.529544	0.615773	0.866201	0.0168804	0.0454913
Afu2g00420		-0.321643	0.408834	0.535458	-0.946029	0.0357705	0.0536009	-1.19115	0.00561838	0.00910511	-1.93179	0.000169273	0.000323164	-1.99933	2.35729e-05	5.24558e-05	-1.30741	0.0198768	0.0386128	-1.12983	0.0258284	0.0646263
Afu2g00430	exg9	-0.727426	0.550463	NA	1.71155	0.105127	0.14375	-2.53578	0.0980804	0.130036	0.463438	0.703828	0.748009	0.20029	0.866462	0.891739	-1.97553	0.0616316	0.103477	2.00864	0.183836	NA
Afu2g00440		-1.11276	9.3058e-05	0.000526045	0.467364	0.099582	0.136995	-1.2748	7.75432e-06	1.72388e-05	0.119755	0.674916	0.724037	-1.18715	3.5205e-05	7.69933e-05	-1.46037	2.87237e-07	1.84435e-06	-1.02511	0.000359532	0.00183651
Afu2g00450		0.33498	0.22821	0.344799	9.40792	0	0	9.07496	0	0	8.80452	0	0	7.59532	0	0	-0.268425	0.00917346	0.0197504	-1.14466	1.28701e-28	1.48091e-26
Afu2g00460		-1.05983	0.130591	0.222968	1.84132	0.000881985	0.0016499	1.16471	0.0364069	0.0520755	1.89017	0.00327364	0.00541776	1.75558	0.00532006	0.00899037	-1.01098	0.0343119	0.0622083	-0.468962	0.312044	0.450456
Afu2g00470		-2.02107	8.48621e-05	0.000486955	0.799254	0.064394	0.0921503	-0.261054	0.554871	0.613908	0.447274	0.423648	0.482758	0.756958	0.150633	0.196044	-2.37305	9.72709e-07	5.58418e-06	-1.00306	0.0279966	0.069122
Afu2g00480		-0.381519	0.847677	NA	1.09185	0.567963	0.635204	-0.305177	0.877888	0.899687	3.0046	0.0736032	0.0998946	2.30736	0.172059	0.220774	1.53123	0.335816	NA	2.23102	0.18669	NA
Afu2g00490		-0.38152	0.825014	0.882107	2.12615	0.189715	0.245122	-0.305177	0.85962	0.88497	2.565	0.0896356	0.119815	0.565632	0.743064	0.787592	0.0573294	0.967123	0.974724	0.489289	0.776751	0.85331
Afu2g00500		-0.0233477	0.906305	0.937031	2.73526	4.61022e-47	7.06444e-46	3.75929	6.4254e-89	3.50978e-87	3.71607	8.46699e-90	3.76193e-88	3.92951	1.3608e-100	1.28942e-98	0.957466	5.11508e-08	3.85218e-07	0.146873	0.39701	0.538439
Afu2g00510		-0.38152	0.830566	NA	3.93604	0.00647397	0.0108967	2.88017	0.0524806	0.0730528	4.67569	0.000818854	0.00145085	3.92061	0.00534128	0.0090213	0.358129	0.69986	0.767091	0.658923	0.511564	NA
Afu2g00520		-0.166223	0.876302	NA	-0.0430103	0.969368	0.974546	-3.01681	0.0453946	0.0638592	0.697437	0.488948	0.547099	-2.42724	0.0771137	0.107439	0.574224	0.589058	0.670052	0.423346	0.807477	NA
Afu2g00530		-0.56015	0.279564	0.402557	-1.58292	0.0215191	0.0334494	1.33409	0.0029572	0.00499919	-1.0268	0.101815	0.134758	0.561091	0.245852	0.303154	-0.00402922	0.995849	0.996855	-1.33314	0.00110096	0.0047335
Afu2g00540		0.32692	0.77754	0.847453	1.52934	0.16389	0.214773	2.9757	0.00273676	0.00464429	1.42033	0.115682	0.151384	2.07615	0.0142902	0.0225678	0.217913	0.79204	0.841482	-0.572635	0.343746	0.483366
Afu2g00550		-1.34331	0.681255	NA	1.11387	0.7298	0.781742	0.583198	0.856181	0.881821	0.123463	0.969886	0.975559	-0.396161	0.903583	0.922153	-2.33372	0.469284	NA	-2.32267	0.470415	NA
Afu2g00560		0.580275	0.799108	NA	2.19626	0.316648	0.384869	2.13799	0.313781	0.371323	-0.838331	0.71311	0.756102	-0.396162	0.86206	0.88827	-2.45432	0.263128	NA	-1.95388	0.357272	NA
Afu2g00570		-0.127842	0.719138	0.804319	-1.18109	0.00128905	0.00236377	-0.48201	0.177217	0.222866	-1.52532	2.96658e-05	6.09731e-05	-0.00340875	0.992302	0.994444	-0.472071	0.209823	0.289987	0.350759	0.323143	0.462805
Afu2g00580		-1.71482	0.141788	0.237679	-0.133674	0.89637	0.919847	1.66549	0.0579151	0.0801609	-2.38529	0.130398	0.168505	5.09368	1.39519e-06	3.46688e-06	-3.96643	0.0071947	0.0159386	1.71338	0.0178407	0.0478139
Afu2g00590		0.173	0.497807	0.617407	2.87221	8.50915e-34	8.45996e-33	3.35884	8.29052e-47	1.6736e-45	3.34956	1.12019e-51	1.8122e-50	3.34176	7.87132e-52	2.05896e-50	0.650348	0.00116539	0.00317502	0.15591	0.425082	0.564174
Afu2g00600		-0.38152	0.836239	NA	3.13852	0.048795	0.0713335	4.14982	0.00505535	0.00825462	3.77415	0.0132058	0.0202525	2.04712	0.213888	0.267641	0.25411	0.832862	0.873583	-2.48423	0.0423187	NA
Afu2g00620		0.49967	0.751323	0.828539	3.15352	0.0158791	0.0251798	2.39765	0.0695391	0.0948084	1.94386	0.0999304	0.132376	1.61862	0.164961	0.212636	-0.709985	0.367098	0.460897	-0.279366	0.722286	0.81234
Afu2g00625		0.580276	0.735626	0.817372	2.68425	0.0749177	0.105674	0.656619	0.702407	0.749202	0.123463	0.942729	0.956009	0.499962	0.756804	0.799873	-1.98051	0.188831	0.265817	0.423619	0.793018	0.864535
Afu2g00630		0.199696	0.813929	0.873466	3.89059	8.84753e-07	2.21809e-06	0.898477	0.2767	0.332915	3.46649	4.53836e-06	9.97473e-06	1.21544	0.11535	0.153988	-0.224404	0.74553	0.804749	0.516663	0.489228	0.619685
Afu2g00640		0.0504861	0.966786	0.977856	1.00696	0.390557	0.461707	1.82796	0.0834079	0.112023	-2.73761	0.062403	0.0858861	1.30153	0.177322	0.22691	-3.69408	0.0101264	0.0215372	-0.475941	0.530443	0.656485
Afu2g00650		-0.0767601	0.940249	0.960009	-0.746497	0.564519	0.631733	0.860285	0.354705	0.414001	0.400373	0.669015	0.718122	-0.382472	0.694269	0.744627	1.07011	0.383399	0.477413	-1.31952	0.13067	0.233301
Afu2g00656		-1.27123	0.448284	NA	3.11267	0.012978	0.0208971	2.60625	0.0370343	0.0529159	2.82144	0.0496176	0.069589	3.58788	0.00904777	0.0147477	-1.56246	0.0853072	0.136916	-0.289606	0.7175	NA
Afu2g00660	tcsB	-0.300491	0.00649339	0.0191452	2.83244	1.19984e-152	1.46601e-150	1.64277	2.61978e-52	6.35177e-51	2.28664	3.19063e-100	1.71261e-98	1.46591	3.90978e-42	7.64341e-41	-0.846293	6.503e-16	2.53033e-14	-0.477349	5.74601e-06	5.11179e-05
Afu2g00670		-0.907847	0.0087438	0.0243673	5.10274	3.60919e-89	1.57347e-87	3.64649	1.17211e-45	2.31578e-44	4.7756	6.61907e-62	1.49549e-60	3.78445	3.83702e-39	6.82577e-38	-1.23498	1.29147e-13	3.38871e-12	-0.76989	8.25351e-06	6.89369e-05
Afu2g00680		2.24971	0.000193902	0.000982429	-3.25513	7.8738e-07	1.98362e-06	-6.1406	3.39454e-13	1.33453e-12	-3.78671	5.67046e-10	1.64344e-09	-5.88651	1.7349e-20	1.22792e-19	1.71814	0.0098545	0.0210326	2.5038	0.00384081	0.0134675
Afu2g00690		1.52401	0.00242437	0.00838322	0.147755	0.786216	0.830476	-0.419237	0.440928	0.50245	-0.703826	0.137351	0.17663	-2.1262	1.84062e-05	4.14551e-05	0.672428	0.194506	0.272584	-0.182957	0.733967	0.820681
Afu2g00700		4.05056	0.00614547	NA	4.0985	0.00661116	0.0111115	3.57527	0.0175521	0.0263992	-1.45965	0.204146	0.252323	0.116694	0.903188	0.921953	-1.50759	0.20474	0.28404	0.591992	0.554086	NA
Afu2g00710		-0.677336	0.00655354	0.01929	1.5189	1.89008e-11	6.56613e-11	-0.118591	0.620416	0.675482	0.61217	0.0127188	0.0195477	-0.314303	0.214952	0.2689	-1.58406	1.06552e-12	2.32385e-11	-0.873048	0.000345014	0.00176959
Afu2g00720		-0.841321	0.000471959	0.00210468	0.125809	0.600865	0.665033	-0.989165	3.98399e-05	8.2708e-05	0.112767	0.639661	0.692861	-1.27559	1.28438e-07	3.5507e-07	-0.854363	0.000386141	0.00118778	-1.12775	3.06319e-06	2.98303e-05
Afu2g00730		0.257373	0.44731	0.572224	-0.122481	0.72705	0.779876	1.49343	6.86117e-06	1.53414e-05	0.686904	0.0363359	0.0521266	1.12372	0.00052715	0.00101495	1.06676	0.00174436	0.00452362	-0.112334	0.723223	0.812665
Afu2g00740		-0.276923	0.086505	0.159935	-1.75017	4.16735e-24	2.82467e-23	-0.612838	0.000164643	0.000322344	-1.04739	2.49604e-10	7.39575e-10	-0.197829	0.218726	0.273077	0.425855	0.0158565	0.0318213	0.138087	0.393843	0.535678
Afu2g00750		-0.908876	2.38602e-06	2.48402e-05	-0.500249	0.0101092	0.0165447	-0.850342	1.02068e-05	2.24385e-05	-0.687124	0.000699898	0.0012504	-0.17381	0.370855	0.434653	-1.09575	8.35924e-08	5.95081e-07	-0.232344	0.231714	0.363013
Afu2g00760		-1.24864	2.13317e-08	4.29828e-07	0.398555	0.0597981	0.0860774	-0.52949	0.0137012	0.0209259	0.74435	0.000947094	0.00166978	-0.254184	0.27049	0.329585	-0.902844	2.47327e-05	0.000101896	-0.973333	1.25226e-05	0.000100009
Afu2g00770		-0.910302	2.64029e-08	5.05237e-07	-2.53701	3.30801e-48	5.26898e-47	-1.80041	2.34488e-27	2.12435e-26	-2.08868	3.44715e-33	2.94211e-32	-1.30216	5.85817e-15	2.82739e-14	-0.461972	0.0119215	0.024816	-0.412049	0.0149383	0.041158
Afu2g00780		-0.428596	3.25782e-05	0.000222461	-2.11641	7.99879e-55	1.55066e-53	-0.0472681	0.640918	0.694222	-0.988898	3.39901e-18	1.54949e-17	0.408867	3.90922e-05	8.5034e-05	0.698913	1.19118e-06	6.68159e-06	0.0275383	0.777663	0.853947
Afu2g00790		-0.463245	0.0150465	0.0382283	-0.307933	0.106629	0.145676	-2.68287	9.03161e-44	1.65419e-42	-0.631277	0.00095397	0.00168094	-2.71386	1.05445e-44	2.27712e-43	-0.786588	3.95688e-05	0.000156173	-0.494237	0.0117889	0.0339573
Afu2g00800	pelA	-0.430758	0.32743	0.453712	0.0253039	0.95526	0.964085	2.58098	2.93982e-12	1.08848e-11	0.335004	0.438218	0.497347	2.28341	1.08699e-09	3.55165e-09	-0.121057	0.78489	0.836034	-0.728333	0.0117343	0.0338779
Afu2g00810		-1.25852	0.00219061	0.00767504	2.96275	2.54638e-21	1.52356e-20	5.71542	1.69063e-79	7.65815e-78	3.83186	5.60798e-26	3.58401e-25	5.92618	4.94911e-62	1.8165e-60	-0.389407	0.114931	0.176319	-1.04777	2.77135e-06	2.74778e-05
Afu2g00820		0.185296	0.791116	0.857863	3.62231	6.62205e-08	1.8086e-07	0.321797	0.644778	0.697915	2.88273	1.04973e-05	2.24706e-05	0.105559	0.875465	0.898294	-0.554285	0.373725	0.467703	-0.0309414	0.963269	0.977805
Afu2g00830		0.177921	0.387012	0.513887	0.744711	0.000326717	0.000643728	1.82665	4.74566e-22	3.18642e-21	1.24562	4.40215e-12	1.45423e-11	1.48875	1.56328e-17	9.01652e-17	0.67883	0.000187193	0.000627019	-0.159979	0.30193	0.439623
Afu2g00840		2.0069	0.0270681	0.0624731	-3.40632	0.0120921	0.0195588	-3.99552	0.00332039	0.00556958	-3.37805	0.000423027	0.000773273	-5.88593	9.10473e-07	2.30938e-06	2.03517	0.143607	0.212022	0.116498	0.940841	0.964778
Afu2g00850		-0.712145	0.0085152	0.0237757	-2.70658	1.57329e-13	6.26481e-13	-1.35338	1.90045e-06	4.4666e-06	-2.50115	1.1348e-11	3.64627e-11	-1.41886	1.64763e-06	4.06804e-06	-0.506716	0.253554	0.339751	-0.777626	0.0116802	0.0337441
Afu2g00860		-1.08808	4.80146e-05	0.000304708	-0.0534373	0.839641	0.874093	-1.83452	4.99531e-11	1.68433e-10	-0.891459	0.00200771	0.00342021	-2.18273	1.45814e-12	5.97014e-12	-1.9261	1.45759e-11	2.45312e-10	-1.43629	6.45806e-06	5.63068e-05
Afu2g00870		1.25082	0.00673197	0.0196959	-1.61748	0.00925744	0.0152419	-0.217516	0.66011	0.712021	-3.52853	6.47921e-09	1.7577e-08	-1.67084	0.00019955	0.000401086	-0.660226	0.370206	0.463974	-0.202507	0.675073	0.77535
Afu2g00880		-1.32938	4.19081e-05	0.000274316	-0.175565	0.572826	0.639489	-0.518088	0.0905878	0.120827	-0.40147	0.269115	0.323245	-0.221407	0.515551	0.580785	-1.55529	9.70459e-06	4.35058e-05	-1.0327	0.00139067	0.00579665
Afu2g00890		-0.910132	0.108494	0.191442	-0.424918	0.461388	0.531899	0.921602	0.0706247	0.0961192	1.22358	0.0258956	0.0380662	0.70819	0.197157	0.249088	0.738363	0.186847	0.263269	-1.12354	0.0217774	0.0564109
Afu2g00900		0.113718	0.913216	0.941421	3.07997	0.000845161	0.00158581	0.381424	0.710061	0.756237	1.02103	0.261889	0.315626	-0.610097	0.544696	0.608084	-1.94523	0.0113966	0.0238437	-0.877803	0.374814	0.516425
Afu2g00910		-0.821588	0.0984916	0.177407	0.428451	0.360578	0.430985	-0.112438	0.809706	0.841432	0.341019	0.501559	0.559544	0.713348	0.132206	0.174432	-0.90902	0.0579444	0.0980813	0.00419819	0.99242	0.9962
Afu2g00920		-0.81751	0.475153	0.598045	2.31232	0.0072993	0.0121909	-0.724609	0.526672	0.587186	3.13765	0.000820377	0.00145327	-0.37931	0.755711	0.79899	0.00782428	0.988819	0.991214	-0.472211	0.698471	0.793882
Afu2g00930		-0.582067	0.311136	0.436809	-0.0885459	0.879672	0.906979	-2.61001	0.00121505	0.00216149	-0.0559577	0.925252	0.940855	-0.909906	0.142246	0.185962	-0.549479	0.364777	0.458489	1.11803	0.183003	0.304426
Afu2g00940		0.100044	0.597486	0.707038	-0.467163	0.0327874	0.0493859	0.81611	6.35855e-06	1.42553e-05	-0.786272	8.88618e-05	0.000174381	0.471023	0.00507932	0.00859762	-0.219065	0.33785	0.431029	-0.245043	0.121533	0.220738
Afu2g00960		-0.47895	0.379521	0.506473	-1.8938	0.011465	0.0185898	-1.89309	0.00463952	0.00762794	-0.938798	0.134087	0.172815	-1.34446	0.0290945	0.0437334	0.476053	0.556908	0.641773	0.0696726	0.923734	0.951703
Afu2g00963		-1.83674	0.0170234	0.0423287	-2.4695	0.00935949	0.0153963	-2.01445	0.0114458	0.0176908	0.442427	0.593449	0.649548	0.505011	0.524391	0.588619	1.07518	0.281673	0.37131	0.68272	0.404738	0.544529
Afu2g00967		1.13781	0.029693	0.0674296	-1.8113	0.00127976	0.00234997	-4.58288	3.6626e-11	1.24902e-10	-1.58042	0.00259646	0.0043482	-3.88998	1.9566e-12	7.97234e-12	1.36868	0.0151866	0.0306595	1.83071	0.0104611	0.0308437
Afu2g00970		0.111755	0.381561	0.508447	1.17475	1.66526e-20	9.56903e-20	1.11965	4.42528e-19	2.49503e-18	1.18986	4.92619e-22	2.67356e-21	0.852633	4.19846e-12	1.65972e-11	0.126874	0.2988	0.389488	-0.155258	0.1982	0.32361
Afu2g00980		-0.718305	0.155638	0.255981	-0.292037	0.569863	0.637023	0.480538	0.316792	0.374552	-0.132111	0.801004	0.833964	1.63101	0.000676921	0.00128888	-0.558379	0.293825	0.384435	0.432166	0.339586	0.479135
Afu2g00990		-0.488922	0.112832	0.198096	1.29297	4.42583e-06	1.05461e-05	2.39575	1.38439e-19	8.11072e-19	1.61339	8.14211e-09	2.19981e-08	0.947105	0.000777535	0.00146573	-0.168498	0.500545	0.589734	-1.93757	9.57943e-17	4.98643e-15
Afu2g01000		0.699103	9.9895e-05	0.000557404	2.09469	9.28668e-34	9.20343e-33	1.9419	3.87145e-30	4.06677e-29	1.30197	3.02159e-18	1.38083e-17	1.0477	1.44202e-12	5.91197e-12	-0.0936141	0.507716	0.595947	-0.195104	0.15251	0.263578
Afu2g01010		-0.73409	2.30937e-06	2.42152e-05	0.93782	1.57756e-09	4.85878e-09	0.75927	1.02296e-06	2.47117e-06	1.01809	5.66245e-11	1.74284e-10	0.760439	9.86598e-07	2.48955e-06	-0.653824	2.56976e-05	0.000105633	-0.732921	2.38175e-06	2.40513e-05
Afu2g01030		0.0218899	0.93602	0.957067	-1.03547	0.002647	0.00466503	0.157025	0.562778	0.621176	-0.171938	0.52313	0.580936	0.125945	0.613403	0.672666	0.885427	0.00957704	0.0205174	-0.00919005	0.970416	0.982184
Afu2g01040		-0.228846	0.0167244	0.0417514	0.034186	0.721674	0.774736	0.382984	5.86394e-05	0.000119834	0.572777	1.81781e-09	5.11057e-09	0.571826	1.76829e-09	5.71939e-09	0.309745	0.00119218	0.00323829	-0.040004	0.672678	0.773006
Afu2g01050		-0.315131	0.0010511	0.00416298	-0.211633	0.0300595	0.0456098	-0.772773	2.20977e-15	1.00048e-14	0.359034	0.000172742	0.000329178	-0.314592	0.00103325	0.00192164	0.255536	0.00841486	0.0183471	0.14305	0.140936	0.247537
Afu2g01060		0.351987	0.0026105	0.00892446	-0.0640909	0.597575	0.66234	0.278861	0.0174785	0.0262971	0.401017	0.000407065	0.000745709	0.265463	0.0183987	0.0284988	0.817095	4.44564e-12	8.34588e-11	0.338589	0.00273962	0.0101783
Afu2g01070		-0.218848	0.155498	0.255896	-0.269055	0.0946283	0.130723	-0.222165	0.150842	0.192459	0.172978	0.256245	0.309386	-0.0509559	0.734641	0.780535	0.223185	0.161275	0.232895	-0.0476383	0.752262	0.833839
Afu2g01080		0.454812	0.000247115	0.00120593	0.220792	0.0914129	0.126771	0.856722	2.57821e-12	9.56119e-12	0.153599	0.190796	0.237434	0.398279	0.000472301	0.000914467	0.387619	0.00184694	0.00476385	-0.00363092	0.974159	0.984516
Afu2g01090		-0.00558115	0.949419	0.966215	-1.09338	5.13847e-27	3.92723e-26	-0.54289	2.63714e-09	7.83131e-09	-0.658214	3.66438e-13	1.27875e-12	-0.0577745	0.495421	0.561719	0.429589	3.51713e-05	0.000140824	0.479534	5.21552e-08	7.70435e-07
Afu2g01100		-0.753973	6.77104e-06	5.86265e-05	-0.397327	0.0207396	0.0323026	0.340721	0.030807	0.044539	0.140623	0.412205	0.471628	0.761589	2.35993e-06	5.74274e-06	-0.216023	0.218812	0.300949	-0.333104	0.0276037	0.0683257
Afu2g01110		0.470221	0.00897182	0.0248759	-0.145332	0.45876	0.529133	0.890581	5.10672e-07	1.26456e-06	-0.0340331	0.842691	0.869934	0.624528	0.000133333	0.000274166	0.58152	0.00202825	0.00518305	0.204168	0.203605	0.329837
Afu2g01120		0.398393	0.00278422	0.00941896	-0.774655	1.80251e-06	4.43512e-06	0.610358	3.80179e-06	8.69757e-06	-0.42142	0.00117893	0.00205587	0.274644	0.0206096	0.031696	0.751628	2.466e-06	1.29188e-05	0.0626798	0.593197	0.711885
Afu2g01130	pex4	-0.195741	0.00410567	0.0130371	0.786872	4.79857e-32	4.44706e-31	0.395495	2.12214e-09	6.34661e-09	0.96778	1.12218e-51	1.81228e-50	0.431895	1.53318e-11	5.83009e-11	-0.0148328	0.812321	0.857628	-0.159341	0.00984472	0.0293229
Afu2g01140		-0.558636	8.09792e-05	0.00046651	1.1944	1.97755e-17	9.69054e-17	0.98321	2.47329e-12	9.19045e-12	1.56105	1.26469e-28	8.98541e-28	0.99705	1.36088e-12	5.58917e-12	-0.191985	0.168752	0.241701	-0.544796	9.17928e-05	0.000569305
Afu2g01150		0.881573	0.160613	0.261849	0.0945601	0.897958	0.921171	0.28295	0.672139	0.722645	1.32431	0.0051478	0.00832553	0.381451	0.433285	0.499625	2.11132	0.000545876	0.00161843	0.980075	0.0683623	0.141498
Afu2g01160		-0.186573	0.296361	0.420932	1.51871	3.13197e-19	1.68405e-18	0.301013	0.0840574	0.112683	1.51421	3.96647e-20	1.98238e-19	0.245086	0.148511	0.193527	-0.191076	0.216837	0.298549	-0.2425	0.141551	0.248317
Afu2g01170	gel1	-0.112037	0.400454	0.527008	1.22026	4.73519e-20	2.65365e-19	0.365299	0.00607107	0.00978409	1.5231	2.01017e-30	1.56204e-29	0.309581	0.0199038	0.0306715	0.190795	0.150455	0.220159	-0.167755	0.206696	0.333559
Afu2g01180		-0.11693	0.557493	0.671341	0.654067	0.000952645	0.00177422	-0.00911371	0.963452	0.969087	0.0744973	0.704166	0.748242	-0.417501	0.0330031	0.0491054	-0.6965	0.000349224	0.00108781	-0.525317	0.00716742	0.0225302
Afu2g01190		0.853366	5.58708e-06	5.02928e-05	-0.968656	3.20066e-05	7.0313e-05	0.230993	0.235261	0.288096	-1.18826	3.46526e-10	1.01766e-09	1.07972	5.07938e-11	1.84319e-10	0.633759	0.00677724	0.015102	1.70209	4.35283e-23	3.52459e-21
Afu2g01200		-0.270967	0.00878026	0.02443	-0.237688	0.0250691	0.0385417	-0.0189474	0.85375	0.880098	0.158921	0.122401	0.159168	-0.0950573	0.351574	0.415464	0.125643	0.234047	0.317902	-0.347077	0.000621187	0.00293478
Afu2g01210		-0.0791222	0.375428	0.502851	-0.408648	7.92126e-06	1.8477e-05	0.208823	0.0188727	0.0282573	-0.0516626	0.56172	0.618391	0.133324	0.129903	0.17181	0.277864	0.00232438	0.00585468	-0.154621	0.0778758	0.157088
Afu2g01220		0.570805	1.83936e-06	1.99105e-05	0.823857	6.52521e-12	2.3377e-11	1.02962	6.63057e-18	3.48452e-17	0.735762	5.2602e-10	1.5274e-09	-0.109267	0.356944	0.420899	0.48271	4.81549e-05	0.000185863	-0.568078	1.59741e-06	1.68306e-05
Afu2g01230		1.40775	0.00318188	0.0105232	-0.74134	0.209457	0.267667	0.845838	0.083555	0.112188	-0.91619	0.0401939	0.0571929	-0.702338	0.100423	0.136534	1.2329	0.0294268	0.054513	-0.140425	0.749815	0.832546
Afu2g01240	invB	0.352173	0.0396508	0.0847772	0.315546	0.072162	0.102242	1.61748	3.71968e-22	2.51573e-21	0.000337253	0.99839	0.99882	-0.117393	0.477219	0.543299	0.0369643	0.829351	0.87066	-1.3827	8.6436e-18	4.90833e-16
Afu2g01250		0.0241793	0.947437	0.964869	-0.493576	0.209932	0.26811	-3.72313	2.79154e-10	8.88052e-10	-1.17834	0.00259495	0.00434724	-3.00412	6.8704e-11	2.46517e-10	-0.660581	0.112774	0.173564	0.743191	0.254679	0.388279
Afu2g01260	srbA	-0.351821	0.00144379	0.00542352	0.0243685	0.825902	0.862692	-0.607764	4.16975e-08	1.12887e-07	0.219096	0.0469867	0.0662393	0.122511	0.265005	0.323454	-0.157093	0.155677	0.226332	0.378454	0.000601893	0.00285442
Afu2g01270		-0.590395	0.0285183	0.0652006	0.141863	0.597723	0.662424	-1.56381	3.93477e-08	1.06681e-07	-0.169462	0.537401	0.594792	-0.977457	0.000450854	0.000874583	-0.90172	0.00100052	0.00277568	-0.00404515	0.988993	0.993537
Afu2g01280		2.73907	0.0749804	NA	2.71418	0.0940698	0.130009	3.14603	0.0371594	0.0530783	-0.580374	0.654784	0.705292	0.800881	0.458653	0.52529	-0.555484	0.69051	0.758669	0.393926	0.704709	NA
Afu2g01290		0.259958	0.124418	0.214095	-0.997012	2.27065e-07	5.96978e-07	-2.03615	1.43345e-23	1.05059e-22	-1.46913	6.64778e-16	2.69922e-15	-1.66875	3.7084e-21	2.73087e-20	-0.212164	0.298055	0.388795	0.627359	0.00279155	0.0103353
Afu2g01300		-0.0917003	0.677784	0.772147	-1.51439	8.61221e-08	2.33771e-07	-1.64359	4.00144e-10	1.263e-09	-1.97135	1.92567e-12	6.49537e-12	-1.50481	3.8901e-10	1.32515e-09	-0.548663	0.0976393	0.153568	0.0470816	0.866274	0.914592
Afu2g01310		1.21673	5.36367e-06	4.86164e-05	-0.584332	0.0571367	0.0825663	-0.0163799	0.953523	0.960946	-0.79493	0.00192964	0.00329568	-0.825532	0.00100102	0.00186507	1.00613	0.000722918	0.00207798	0.407574	0.124587	0.224966
Afu2g01320		0.275736	0.0234177	0.0553331	0.495959	5.29018e-05	0.000113426	0.808064	2.27074e-11	7.85913e-11	0.59307	6.42141e-07	1.5169e-06	0.330669	0.00537256	0.00906919	0.372846	0.00192157	0.00493538	-0.201659	0.087298	0.171517
Afu2g01330		0.0350015	0.784541	0.852486	-1.09419	3.25511e-13	1.27486e-12	-0.00443404	0.972538	0.976745	-0.944505	2.97221e-12	9.91734e-12	0.170494	0.159921	0.206655	0.184691	0.237981	0.322204	0.20993	0.0856651	0.169096
Afu2g01340		-1.2394	0.0686296	0.132351	1.45586	0.00675983	0.0113388	0.996548	0.061606	0.0848522	2.31953	0.000187547	0.000356074	1.20161	0.0611348	0.086698	-0.375738	0.41364	0.507418	-1.03434	0.0320318	0.0772736
Afu2g01350		0.183502	0.116331	0.202935	1.20362	1.04204e-25	7.55965e-25	0.997135	1.19965e-18	6.57614e-18	0.8273	2.72859e-14	1.01881e-13	0.383635	0.000401167	0.000781792	-0.192816	0.0702737	0.115683	-0.429998	3.78247e-05	0.000260951
Afu2g01360		-0.243935	0.132917	0.226317	-1.64318	1.11412e-16	5.20407e-16	0.272449	0.0864505	0.11564	-0.588574	0.000495971	0.000900056	0.632897	4.1565e-05	9.00346e-05	0.81067	6.87388e-05	0.000255039	0.116514	0.439805	0.577753
Afu2g01370		0.0919888	0.834896	0.888219	2.10501	1.08759e-07	2.92906e-07	2.09743	5.52356e-08	1.48414e-07	1.27729	0.000535136	0.000967726	1.19331	0.000881862	0.00165334	-0.735731	0.0189796	0.0371474	-0.812131	0.00480882	0.0162117
Afu2g01380		0.123958	0.567551	0.680446	-0.328587	0.156243	0.205681	-0.478056	0.0333047	0.0479558	-0.802963	0.000320084	0.00059221	0.285056	0.166335	0.214288	-0.350418	0.140364	0.20772	0.887069	3.43031e-05	0.000240948
Afu2g01390		0.992203	1.3679e-05	0.000106806	-0.963159	0.000117027	0.000242462	-1.16851	1.69699e-06	4.0087e-06	-2.52575	4.16108e-25	2.56232e-24	-2.13113	3.2688e-20	2.26862e-19	-0.570391	0.0311016	0.0572081	0.0295752	0.904755	0.941117
Afu2g01400		0.0976939	0.520831	0.637463	-0.443845	0.00788283	0.0131277	-0.578098	0.000306699	0.000583966	-0.986429	9.20574e-10	2.6311e-09	-0.687146	4.68022e-06	1.1101e-05	-0.44489	0.0111258	0.0233788	-0.0113533	0.942782	0.966018
Afu2g01405		-1.74726	0.000110375	0.000605211	3.16541	3.58289e-22	2.21215e-21	1.56762	2.92215e-06	6.75003e-06	3.46651	1.00079e-16	4.24547e-16	1.81423	2.64457e-05	5.8512e-05	-1.44616	1.84296e-07	1.23565e-06	-1.50065	1.06361e-06	1.1685e-05
Afu2g01410		0.127646	0.772206	0.843718	0.915173	0.0355707	0.0533274	0.405058	0.34907	0.4084	-0.450865	0.311312	0.367605	0.146853	0.705997	0.755025	-1.23839	0.00487086	0.0112619	-0.130558	0.731021	0.818747
Afu2g01420		-0.49247	0.44903	0.573921	1.78534	0.00170286	0.00308361	0.174962	0.774784	0.812036	1.90224	0.000910264	0.00160667	1.00653	0.0851385	0.117543	-0.375568	0.433038	0.525849	0.339096	0.530694	0.656703
Afu2g01430		-0.332704	0.00470688	0.0146061	0.058848	0.617816	0.679996	-0.866783	2.3508e-13	9.32887e-13	-0.625492	1.28573e-07	3.17872e-07	-0.84236	9.77261e-13	4.06944e-12	-1.01704	1.03584e-17	5.64751e-16	-0.308281	0.00938026	0.0281601
Afu2g01440		-0.472243	0.00993894	0.0270177	-1.94324	8.88016e-24	5.94101e-23	-2.46899	1.42028e-37	2.05753e-36	-2.54614	1.89114e-37	1.89645e-36	-1.93992	1.09996e-24	9.98458e-24	-1.07515	2.4909e-07	1.62346e-06	0.056828	0.774527	0.851231
Afu2g01450		0.453427	0.000993536	0.00398188	0.323853	0.0242131	0.0373184	1.13174	4.57047e-17	2.29785e-16	0.490615	0.000142295	0.000273913	0.606297	1.63266e-06	4.03323e-06	0.620189	4.58843e-06	2.23529e-05	-0.0720188	0.558991	0.681306
Afu2g01460		0.313008	0.00666713	0.0195466	-0.800149	4.27175e-10	1.37163e-09	-0.56258	2.99924e-06	6.91263e-06	-1.05649	6.49752e-19	3.05963e-18	-0.948787	1.17723e-16	6.32992e-16	0.0566626	0.666225	0.738313	-0.0731985	0.540594	0.664907
Afu2g01480		-0.0971918	0.606899	0.714888	-2.36461	1.44934e-26	1.08888e-25	0.0562228	0.765585	0.803665	-1.49718	4.84931e-14	1.77636e-13	0.310686	0.0941349	0.128682	0.770237	0.000813746	0.00230743	0.157271	0.395917	0.53754
Afu2g01490		-0.444671	0.792472	NA	-0.604866	0.733459	0.784757	1.3208	0.362934	0.422597	1.52904	0.30499	0.361012	1.48686	0.305484	0.366929	1.68924	0.287323	0.377664	-0.278602	0.81094	NA
Afu2g01500		0.622158	4.53273e-06	4.2349e-05	0.823322	3.30244e-09	9.93408e-09	1.76982	7.56805e-42	1.28712e-40	0.822404	1.46774e-11	4.68365e-11	1.49831	6.95651e-37	1.12934e-35	0.621241	7.71094e-07	4.52956e-06	0.350648	0.00177616	0.00706344
Afu2g01510	pex24	0.713069	7.43192e-08	1.24268e-06	0.920254	1.96726e-11	6.82403e-11	1.83515	2.86055e-48	6.0785e-47	1.18465	1.84423e-27	1.24731e-26	1.30886	8.55818e-35	1.24955e-33	0.97747	1.58229e-17	8.27972e-16	0.186776	0.0560035	0.120807
Afu2g01520		0.385844	0.00099126	0.00397641	-1.12615	7.81439e-18	3.88253e-17	0.168532	0.153462	0.195533	-0.641998	4.25829e-08	1.09415e-07	-0.091858	0.417903	0.48363	0.869994	3.007e-11	4.69618e-10	0.125454	0.272484	0.408166
Afu2g01530		0.327886	0.0667365	0.129385	-0.642312	0.000474484	0.00091812	0.136669	0.445903	0.507123	-0.634406	0.000392835	0.000720921	-0.635823	0.000347272	0.000681336	0.335792	0.0678863	0.112383	-0.444607	0.0125979	0.0358738
Afu2g01540		0.201546	0.0228741	0.054236	0.557022	6.53712e-10	2.07109e-09	0.448679	3.18395e-07	7.98223e-07	0.627642	3.67479e-14	1.35898e-13	0.205366	0.0128497	0.0204705	0.272166	0.00129582	0.0034886	-0.0417679	0.609105	0.724316
Afu2g01550		-0.372784	9.18695e-05	0.000519663	0.672598	1.00445e-12	3.8164e-12	-0.538163	2.09124e-08	5.77783e-08	0.979537	1.01731e-25	6.43509e-25	-0.00923902	0.921961	0.936791	-0.0658444	0.476225	0.567097	0.15614	0.100377	0.191622
Afu2g01570		-0.135015	0.312456	0.438381	-0.648092	3.70349e-06	8.88645e-06	0.334605	0.0114795	0.0177399	0.106968	0.420361	0.479306	0.820479	2.48567e-10	8.54887e-10	0.620046	8.3898e-06	3.81755e-05	0.350858	0.00625469	0.0201576
Afu2g01580		0.519488	0.0052058	0.0158568	0.337036	0.0864093	0.120462	1.66062	1.36056e-20	8.50784e-20	1.11233	2.05793e-11	6.5044e-11	1.4099	4.18972e-18	2.50681e-17	1.29479	3.28794e-13	7.96189e-12	0.268773	0.0809282	0.161986
Afu2g01590	nce102	-0.919879	2.51036e-07	3.55228e-06	-0.421486	0.0184158	0.0289062	-2.20921	3.48799e-33	4.16318e-32	-0.718646	8.15873e-05	0.000160922	-1.52484	1.08521e-16	5.84189e-16	-1.21704	2.80547e-11	4.43737e-10	-0.235509	0.213609	0.341842
Afu2g01600		0.297347	0.409437	0.536087	-0.421502	0.304598	0.372219	0.166429	0.648929	0.70159	-1.39989	0.000482565	0.000877443	-0.587953	0.0880388	0.121115	-0.681044	0.127317	0.191796	-0.457035	0.191627	0.315233
Afu2g01610		0.387473	0.00517144	0.0157686	-0.507509	0.000638431	0.0012141	0.348573	0.0121353	0.0186725	-0.504787	0.000246895	0.000462978	0.266697	0.0444155	0.0645046	0.390196	0.00829977	0.0181265	0.305597	0.0216698	0.0561656
Afu2g01620		0.763587	0.000700391	0.00296033	-0.323079	0.218986	0.278524	0.599627	0.00864557	0.0136211	0.252158	0.210786	0.259563	0.624186	0.00122913	0.00225835	1.33882	3.48448e-08	2.7612e-07	0.788146	6.15744e-05	0.000404266
Afu2g01630		0.0194902	0.867993	0.909816	2.91879	1.47877e-151	1.69529e-149	1.81917	2.49251e-59	7.21041e-58	2.81354	1.47446e-148	1.69035e-146	1.80358	1.25768e-61	4.49186e-60	-0.0857584	0.400092	0.493894	0.00390832	0.969787	0.981799
Afu2g01640		0.0465394	0.622825	0.727474	0.0911973	0.339983	0.409532	0.477178	4.08246e-07	1.01798e-06	0.316635	0.000733502	0.00130685	0.384837	3.66663e-05	7.99631e-05	0.271977	0.00409143	0.00963344	-0.0458014	0.621694	0.734394
Afu2g01650		-0.0289982	0.77844	0.84777	-0.162266	0.141485	0.188362	-0.261977	0.0130197	0.019944	-0.122407	0.230659	0.281681	-0.214153	0.0303323	0.0454739	0.0108609	0.920975	0.939549	0.0188263	0.852729	0.9051
Afu2g01660		0.0449532	0.607049	0.71492	-1.52457	1.51193e-60	3.51874e-59	-1.37382	1.80675e-52	4.41513e-51	-1.46884	5.54518e-60	1.17563e-58	-1.1995	2.70865e-42	5.36301e-41	0.100688	0.290453	0.380788	0.219276	0.0156349	0.0427006
Afu2g01670		0.578695	4.78178e-06	4.42829e-05	-0.296431	0.0247188	0.038041	-0.0320014	0.802981	0.835834	-0.0493117	0.691058	0.737371	-0.118833	0.334644	0.397837	0.825814	1.90373e-10	2.46214e-09	0.491864	8.28668e-05	0.00052285
Afu2g01680		1.86446	0.201745	0.313256	5.10053	0.00014122	0.000289805	2.19096	0.127824	0.165848	2.23998	0.0145026	0.0221244	0.0612748	0.952152	0.960739	-0.996091	0.159976	0.231424	-0.265231	0.788755	0.861777
Afu2g01690		-0.664606	0.00794713	0.0225349	-0.354493	0.170733	0.222767	-0.491868	0.0476397	0.0667646	-0.211247	0.423181	0.482285	0.11207	0.649546	0.705458	-0.52136	0.055034	0.0937618	-0.0606677	0.804086	0.87264
Afu2g01700		-0.417766	2.38e-06	2.4807e-05	-0.364561	5.08816e-05	0.000109271	-1.16952	4.31496e-38	6.37023e-37	-0.346137	0.000113281	0.000220069	-0.71901	8.16183e-16	4.14837e-15	-0.399343	1.16399e-05	5.12761e-05	0.0327394	0.720118	0.811421
Afu2g01710		-0.338615	0.256038	0.376438	-1.5347	1.36183e-06	3.37857e-06	-0.100712	0.734735	0.777079	-1.30468	2.67136e-05	5.5174e-05	1.15358	8.13717e-05	0.000171497	-0.108594	0.741715	0.80158	0.915679	0.00170402	0.00682935
Afu2g01720		-0.664976	2.00523e-05	0.00014662	-0.267738	0.0870729	0.121278	1.33506	4.1673e-18	2.21382e-17	0.16013	0.305754	0.361685	1.05546	8.94694e-12	3.44307e-11	-0.237108	0.130699	0.195855	-0.944569	6.11474e-10	1.32688e-08
Afu2g01730		-1.22079	0.0376639	0.0814266	0.464721	0.389892	0.461098	0.239216	0.651625	0.704259	1.47268	0.0100804	0.0156979	0.572655	0.326002	0.388509	-0.212822	0.684724	0.754441	-0.887347	0.0910173	0.177407
Afu2g01740		-0.248366	0.163791	0.265792	-0.507881	0.00760591	0.0126779	-0.44992	0.0130418	0.0199746	-0.521701	0.00474005	0.00770725	-0.983907	8.78905e-08	2.46497e-07	-0.262185	0.181569	0.257025	-0.782354	2.77816e-05	0.000200522
Afu2g01750		-0.95599	6.28335e-06	5.53353e-05	-0.103964	0.62323	0.684322	-0.71011	0.000791988	0.00143894	-0.462101	0.0292207	0.0425837	0.445209	0.035398	0.0523917	-1.31413	5.57113e-10	6.55364e-09	0.199329	0.346151	0.486407
Afu2g01760		0.392632	0.0180447	0.0444385	2.09234	1.68229e-39	2.03939e-38	1.06982	3.42222e-11	1.16877e-10	0.9067	1.64866e-09	4.64346e-09	1.0333	2.29261e-12	9.27631e-12	-0.793004	2.73708e-08	2.23108e-07	0.356115	0.012192	0.0348428
Afu2g01770		0.909254	0.495974	NA	0.266815	0.863244	0.894452	-0.312794	0.84012	0.8685	-2.06799	0.15703	0.199489	-1.10672	0.356678	0.420692	-1.42555	0.390115	0.484187	0.115325	0.935993	NA
Afu2g01780		0.106457	0.591549	0.701903	-2.03311	1.41274e-18	7.31255e-18	-0.0248776	0.900641	0.91784	-2.75105	1.06294e-32	8.90834e-32	-0.257496	0.187617	0.238384	-0.611484	0.0185265	0.0364092	-0.126161	0.520411	0.648197
Afu2g01790		-0.339576	0.0334737	0.0741724	0.067808	0.671772	0.729429	-0.828791	2.42502e-07	6.14593e-07	-1.66102	3.77112e-24	2.24911e-23	-1.87673	9.03685e-31	1.09982e-29	-2.06841	2.14518e-36	1.62766e-33	-1.38751	2.16269e-17	1.18948e-15
Afu2g01800		0.313635	0.708215	0.795547	5.04844	9.96262e-13	3.78841e-12	3.25458	6.11438e-06	1.37245e-05	2.06632	0.00125013	0.00217596	1.18998	0.0681696	0.095811	-2.66848	5.2601e-09	4.95789e-08	-1.75097	0.000364569	0.00185423
Afu2g01810		-0.329798	0.00344801	0.0112572	0.532834	2.02399e-06	4.95774e-06	-0.430697	0.000144327	0.000284487	0.465667	3.01999e-05	6.20297e-05	-0.380066	0.000732242	0.00138654	-0.396966	0.000348545	0.00108607	-0.279167	0.0135735	0.0380938
Afu2g01820		0.0847362	0.292811	0.416964	-0.801538	7.15822e-20	3.97555e-19	-0.367481	7.92183e-06	1.7586e-05	-0.227902	0.00445058	0.00725054	-0.0966328	0.216861	0.271068	0.658372	5.1258e-14	1.43601e-12	0.355584	8.82061e-06	7.30457e-05
Afu2g01830		-0.344621	6.91243e-05	0.000410381	-0.730412	1.84821e-16	8.53004e-16	-1.39152	3.4591e-55	9.04824e-54	-0.632616	6.26582e-13	2.15978e-12	-1.0429	1.26948e-32	1.69618e-31	-0.246826	0.00611289	0.0137597	0.00399408	0.964595	0.978294
Afu2g01840		0.234285	0.042568	0.0897654	-0.0993379	0.437654	0.508332	-0.170072	0.158815	0.201828	-0.0136916	0.900597	0.920438	-0.126016	0.233366	0.289441	0.319931	0.00910699	0.0196258	0.278341	0.0124425	0.0355007
Afu2g01850		-0.152868	0.128038	0.219548	0.109107	0.286843	0.352845	0.56077	1.09248e-08	3.07884e-08	1.03815	4.15149e-27	2.78144e-26	0.635072	3.71084e-11	1.36363e-10	0.776171	2.98918e-15	9.89689e-14	-0.0785657	0.401029	0.541873
Afu2g01860		-0.0372023	0.801463	0.865601	-0.11906	0.43766	0.508332	0.197058	0.180169	0.226193	0.0409949	0.779154	0.81542	0.452506	0.00142917	0.00260374	0.122853	0.418042	0.510909	0.218246	0.121539	0.220738
Afu2g01870	chsA	0.261271	0.020413	0.0493263	-0.487574	3.69774e-05	8.06795e-05	0.597275	9.89476e-08	2.59336e-07	-0.268667	0.0162835	0.024659	-0.00919544	0.933339	0.946074	0.480178	4.2919e-05	0.000167357	-0.345199	0.00159107	0.00645356
Afu2g01880	ltpA	-0.213455	0.0824476	0.153831	-1.78068	1.93901e-32	1.82613e-31	-0.081561	0.505717	0.566545	-0.642024	4.84745e-07	1.15419e-06	-0.0905984	0.451297	0.517567	0.925199	1.88251e-09	1.97014e-08	-0.222492	0.0635227	0.133599
Afu2g01890		-0.674198	5.17033e-05	0.000323138	-0.532223	0.00147451	0.00268582	-1.63972	2.27322e-22	1.55787e-21	-0.0906672	0.587659	0.644351	-0.412812	0.0133985	0.0212645	-0.232642	0.166203	0.238725	0.552711	0.00106686	0.00460952
Afu2g01900		0.125439	0.102264	0.182622	-0.00384677	0.961874	0.968969	-0.309756	8.70013e-05	0.000175476	-0.0385814	0.607783	0.662971	-0.48405	1.01164e-10	3.57597e-10	0.0907042	0.250603	0.336243	-0.0488549	0.526241	0.652989
Afu2g01910		0.295765	0.173713	0.278533	-2.50082	3.10465e-27	2.40048e-26	-2.56477	1.15711e-29	1.18076e-28	-3.27144	5.7337e-46	7.60616e-45	-3.02439	1.39084e-41	2.65747e-40	-0.474858	0.0507596	0.0874818	-0.163855	0.481833	0.614142
Afu2g01920		0.0551054	0.599131	0.708411	-0.317709	0.00291878	0.00512262	0.4838	3.59453e-06	8.23559e-06	0.0860566	0.40899	0.468354	0.255283	0.0136444	0.0216179	0.458871	1.54175e-05	6.63719e-05	-0.173412	0.0924929	0.179756
Afu2g01930		-0.218931	0.0301543	0.0682098	-0.456632	1.51332e-05	3.4275e-05	-0.78106	5.61221e-14	2.32449e-13	-0.606928	5.09338e-09	1.39191e-08	-1.00988	1.26202e-22	1.0244e-21	-0.369226	0.000650529	0.00189175	-0.447747	2.41581e-05	0.000178131
Afu2g01940		-0.845972	1.08173e-08	2.40705e-07	0.36366	0.0134417	0.0215727	-0.946127	1.76124e-10	5.68271e-10	0.152797	0.303932	0.359943	-0.527841	0.000393714	0.000768426	-1.05683	8.6176e-13	1.93736e-11	-0.427686	0.0041596	0.0143939
Afu2g01950		0.0512008	0.850171	0.899002	2.17595	6.81042e-19	3.59531e-18	1.56358	1.86337e-10	5.99766e-10	2.13768	1.37126e-21	7.29715e-21	1.79489	7.46639e-16	3.80323e-15	0.0129313	0.946235	0.959192	0.282512	0.138132	0.243345
Afu2g01960		-0.291759	0.157983	0.258875	-0.650343	0.00579538	0.00981504	-0.360855	0.0856423	0.114659	-0.597998	0.00753922	0.0119246	0.0789787	0.686738	0.737658	-0.239415	0.339931	0.432756	0.148075	0.457526	0.592311
Afu2g01970		0.377056	0.0704814	0.135276	1.26316	6.1175e-10	1.94412e-09	2.2802	1.4493e-34	1.8744e-33	1.55863	2.45128e-21	1.29186e-20	2.40591	5.57039e-54	1.55335e-52	0.672533	2.2981e-05	9.52832e-05	0.502758	4.85195e-05	0.00032689
Afu2g01980		0.222458	0.11685	0.203598	-1.87395	2.38845e-24	1.63563e-23	0.507889	0.00030536	0.000581657	-1.5317	5.12685e-23	2.91002e-22	0.600459	6.28228e-06	1.47316e-05	0.564713	0.0036718	0.00875176	0.315028	0.0167248	0.0451553
Afu2g01990		-0.430693	2.98762e-05	0.000206535	-0.226788	0.0316972	0.0479226	-0.642194	8.18017e-10	2.52195e-09	-0.185753	0.0767055	0.103771	-0.138642	0.175401	0.224844	-0.389658	0.000281583	0.000904663	0.0728587	0.482393	0.614677
Afu2g02000		-0.0806535	0.334264	0.460754	0.153214	0.0727165	0.102905	-0.610122	1.54587e-12	5.81643e-12	0.602252	8.34204e-14	3.01769e-13	-0.166933	0.0403781	0.0591499	0.368384	8.17471e-06	3.73836e-05	0.362535	1.6915e-05	0.000129415
Afu2g02010	usgS	0.114794	0.209638	0.32265	0.206948	0.0260346	0.0399334	-0.167667	0.0694117	0.0946625	-0.50234	4.60863e-08	1.1809e-07	-0.156459	0.0812381	0.112745	-0.594494	1.9353e-10	2.49589e-09	0.126002	0.164269	0.27959
Afu2g02020		0.301795	0.187317	0.295471	0.0549661	0.819531	0.858063	0.7715	0.0006196	0.00113865	-0.456608	0.0445549	0.0630504	1.10705	1.42348e-07	3.92123e-07	-0.209779	0.380922	0.475239	0.637347	0.00203373	0.0079185
Afu2g02030		-0.538215	0.0091731	0.0253376	-0.474167	0.030638	0.0464346	-1.61022	8.87945e-12	3.16646e-11	-0.49154	0.0270896	0.039671	-1.19136	1.58473e-07	4.3435e-07	-0.555587	0.0177325	0.0350532	-0.119358	0.638792	0.747623
Afu2g02040		0.965179	0.0933026	0.169844	3.22771	1.52232e-09	4.69331e-09	0.972339	0.0926189	0.12335	0.441372	0.338268	0.395761	-0.806519	0.105555	0.142376	-1.82116	8.36854e-06	3.81168e-05	-0.813679	0.104931	0.197806
Afu2g02050	cyp7	-0.326205	0.0018859	0.00678132	4.53389	0	0	3.47774	1.78538e-248	1.6579e-245	4.96252	0	0	3.57029	3.97487e-262	7.38212e-259	0.102424	0.312628	0.403641	-0.233649	0.021374	0.0555304
Afu2g02060		-0.0615871	0.651464	0.750989	-0.220768	0.121654	0.164269	0.835102	2.9914e-10	9.49356e-10	0.544284	3.7506e-05	7.64108e-05	0.996394	1.02594e-14	4.89815e-14	0.703466	3.80519e-07	2.38611e-06	0.0997045	0.424371	0.563744
Afu2g02070		0.231911	0.0112317	0.0300005	0.758605	1.58265e-16	7.31167e-16	0.267175	0.00353004	0.00589992	0.670607	1.36694e-14	5.18311e-14	-0.132686	0.13108	0.173195	0.143913	0.100433	0.157202	-0.16795	0.0563136	0.121356
Afu2g02080		0.448334	0.0471132	0.0975852	-1.62879	3.14914e-12	1.15813e-11	-0.640559	0.00487547	0.00797633	-2.23946	2.56046e-22	1.40939e-21	-0.527605	0.0189628	0.0293091	-0.162342	0.495442	0.584932	0.561287	0.0132449	0.0373876
Afu2g02090	agt	-0.204905	0.377532	0.504665	0.410565	0.078149	0.109787	0.846891	0.000102738	0.000205684	0.500507	0.0241071	0.0355839	0.88575	2.73254e-05	6.04151e-05	-0.114963	0.605904	0.686079	-0.166046	0.395663	0.537362
Afu2g02100		-0.133589	0.120855	0.209035	-0.860029	6.77294e-23	4.32247e-22	-0.86491	1.85339e-23	1.35303e-22	-0.834429	6.11224e-22	3.30182e-21	-0.414379	1.44363e-06	3.58342e-06	-0.10799	0.218947	0.300999	0.316942	0.000249491	0.00133688
Afu2g02110		0.326399	0.0265578	0.0614738	0.886318	2.33497e-09	7.10204e-09	1.00949	8.49981e-13	3.25079e-12	1.02044	8.55132e-16	3.45551e-15	1.24162	3.58615e-24	3.1685e-23	0.46052	0.00032989	0.00103574	0.558527	1.21914e-06	1.31784e-05
Afu2g02120		-0.430463	0.000916668	0.00372503	-0.635711	1.34816e-06	3.34553e-06	-1.44589	7.29973e-28	6.81259e-27	-0.515859	8.29141e-05	0.0001634	-0.918781	2.16572e-12	8.78973e-12	-0.31061	0.019289	0.0376518	0.0966462	0.467743	0.601354
Afu2g02130		0.0696835	0.421208	0.547158	-0.757887	1.13665e-15	5.07936e-15	-0.893361	1.39465e-22	9.72274e-22	-0.484519	2.91499e-08	7.58012e-08	-0.828923	9.94379e-22	7.6061e-21	0.343052	0.000316948	0.00100186	0.134121	0.141736	0.248493
Afu2g02140		0.288216	0.0229948	0.0544368	-0.125389	0.365576	0.436118	0.542456	1.52699e-05	3.30248e-05	-0.0100161	0.934075	0.948684	0.161259	0.164697	0.212325	0.403589	0.00248372	0.00620248	-0.092981	0.417141	0.556082
Afu2g02150	S10a	-0.293717	0.0250298	0.0583539	-2.50207	1.33201e-79	4.85061e-78	-3.34895	1.91182e-140	3.11459e-138	-2.64081	1.23209e-88	5.39677e-87	-2.7868	5.59066e-99	5.19149e-97	-0.432457	0.00121506	0.00329357	0.268433	0.0445642	0.10066
Afu2g02160		0.509306	5.96891e-05	0.000362487	-0.471063	0.000755834	0.00142627	0.46607	0.000253678	0.000487209	-0.207113	0.0921249	0.122913	0.0869939	0.465876	0.532315	0.773256	1.40252e-08	1.22201e-07	0.13023	0.277182	0.412729
Afu2g02165		0.296293	0.00165407	0.0060573	0.38722	7.37388e-05	0.000156119	0.764098	1.31009e-16	6.38607e-16	0.230733	0.00956604	0.0149395	0.428411	6.57561e-07	1.69144e-06	0.139805	0.131741	0.197083	-0.0393943	0.639704	0.748492
Afu2g02170	smc4	0.214209	0.0380673	0.0820554	-1.0179	1.32818e-21	8.02439e-21	-0.310579	0.00279784	0.00474362	-1.36128	1.55872e-38	1.61724e-37	-1.6539	1.45333e-56	4.39596e-55	-0.129176	0.232323	0.316042	-1.12911	5.58815e-27	5.68237e-25
Afu2g02180		-0.0431155	0.757066	0.832491	1.08361	1.88674e-15	8.31526e-15	1.0812	5.7903e-16	2.71697e-15	1.35505	1.80593e-25	1.12776e-24	1.39144	2.12329e-27	2.1932e-26	0.228321	0.0713929	0.11725	0.267126	0.0285449	0.0702395
Afu2g02190		0.249287	0.180796	0.287129	-2.75274	8.9154e-23	5.65881e-22	0.0292033	0.876886	0.898859	-2.77269	3.58097e-31	2.84456e-30	0.0546483	0.758515	0.801413	0.229332	0.470183	0.561887	0.274733	0.127152	0.228466
Afu2g02210		-0.0661166	0.753022	0.829785	-3.3844	9.46902e-31	8.38221e-30	-0.146378	0.487517	0.548537	-2.63345	5.51269e-27	3.66697e-26	0.527567	0.0101279	0.0163961	0.684828	0.0319823	0.058556	0.607829	0.00315645	0.0114536
Afu2g02220		0.503159	1.07704e-07	1.7125e-06	0.452831	2.67215e-06	6.47536e-06	0.191501	0.0450023	0.0633552	0.781971	1.0421e-17	4.62792e-17	0.39021	1.83995e-05	4.14502e-05	0.832299	3.82543e-19	2.58004e-17	0.701869	2.30368e-14	9.28374e-13
Afu2g02230		-0.13422	0.147272	0.244939	-0.877392	5.93673e-18	2.9751e-17	-0.175678	0.0590757	0.0816334	-0.482779	3.26393e-07	7.86221e-07	-0.0799047	0.376586	0.440758	0.260393	0.0117642	0.0245279	-0.0384465	0.672105	0.772652
Afu2g02240		-0.181211	0.0722055	0.13814	0.0253723	0.806867	0.847384	0.142949	0.150608	0.19224	0.47006	1.52034e-06	3.47817e-06	0.321781	0.000825317	0.00155202	0.263477	0.00897702	0.0193882	-0.00238013	0.979972	0.987994
Afu2g02250		0.184512	0.259309	0.379906	0.949539	6.18711e-09	1.82103e-08	1.67497	4.52595e-25	3.61375e-24	1.64391	1.43451e-24	8.69509e-24	1.546	5.64956e-22	4.39379e-21	0.878883	4.34067e-08	3.32116e-07	0.0555351	0.726539	0.815293
Afu2g02260		0.325685	0.426158	0.552112	2.01082	1.33452e-07	3.57645e-07	0.996417	0.0108114	0.01678	0.785522	0.0255016	0.0375172	0.393275	0.258871	0.317176	-0.899608	0.00475453	0.0110209	-0.277457	0.395586	0.537341
Afu2g02270		-0.531459	1.4543e-06	1.62425e-05	-0.302329	0.00675264	0.0113288	-0.536525	1.20176e-06	2.88211e-06	0.0313502	0.777473	0.814119	-0.0469082	0.669452	0.72218	-0.19778	0.0779759	0.126758	-0.0418421	0.703823	0.797581
Afu2g02275		-0.356311	8.55387e-05	0.000490194	0.0217672	0.810771	0.85081	-0.567396	4.33069e-10	1.3646e-09	0.104702	0.248334	0.300774	-0.2152	0.0174975	0.0272118	-0.273376	0.00263648	0.00653914	-0.00411524	0.96384	0.97827
Afu2g02280		-0.0614468	0.627058	0.731333	0.841583	1.37886e-11	4.83537e-11	0.799101	4.02481e-11	1.36752e-10	0.793284	2.05179e-11	6.4872e-11	0.689197	3.01692e-09	9.61726e-09	-0.109746	0.345137	0.438158	-0.171351	0.12015	0.218772
Afu2g02290		-0.102405	0.339842	0.466696	0.440897	4.20264e-05	9.09055e-05	-0.145816	0.175435	0.220804	0.0917044	0.389088	0.448773	0.259243	0.0133838	0.0212484	-0.451598	2.36502e-05	9.77463e-05	0.302654	0.0039978	0.0139557
Afu2g02300		-0.283511	0.000278105	0.00133555	0.559248	4.66249e-13	1.81154e-12	-0.213201	0.00626489	0.0100668	0.545213	7.77957e-13	2.67065e-12	-0.0285955	0.707685	0.756308	-0.297547	7.90222e-05	0.000289071	-0.0989061	0.194627	0.318967
Afu2g02310	sur7	-0.828092	3.3667e-06	3.32675e-05	1.09467	7.87653e-10	2.47937e-09	-2.25165	1.89828e-36	2.61148e-35	1.06153	2.544e-09	7.10056e-09	-1.45558	3.48335e-16	1.81111e-15	-0.861228	1.31356e-06	7.2838e-06	-0.0320305	0.857881	0.908797
Afu2g02320		-0.200525	0.211369	0.324798	-3.71572	7.55556e-95	3.7721e-93	-0.940064	5.65839e-09	1.63739e-08	-2.5391	1.83041e-52	3.06256e-51	0.0123124	0.938655	0.949908	0.976091	1.38629e-07	9.49036e-07	0.751852	2.96451e-06	2.91616e-05
Afu2g02340		0.0428813	0.72997	0.81361	-1.9616	3.18102e-37	3.5675e-36	-0.678801	1.33829e-07	3.46842e-07	-1.00454	8.2415e-15	3.17423e-14	-0.597801	1.17769e-06	2.95089e-06	0.999943	2.51039e-10	3.16142e-09	0.123881	0.331425	0.470581
Afu2g02350		0.183159	0.132147	0.225181	-2.31808	4.02175e-42	5.30483e-41	0.576928	1.56456e-06	3.71572e-06	-1.67952	3.69619e-35	3.38156e-34	0.471059	3.89556e-05	8.47766e-05	0.821711	5.48878e-06	2.6289e-05	0.0772899	0.493587	0.623623
Afu2g02360		0.320805	3.93673e-05	0.000260299	-0.0927896	0.257593	0.321075	0.430017	3.41875e-08	9.30983e-08	-0.233686	0.00233032	0.00393086	0.0871474	0.242888	0.299848	0.179908	0.0258786	0.048733	-0.0220649	0.767129	0.844798
Afu2g02370		-0.15822	0.803325	0.866437	0.500999	0.43057	0.501303	1.52082	0.00521403	0.00848388	1.69074	0.00112196	0.00196206	0.445442	0.419991	0.485743	1.03152	0.0470025	0.0818119	-1.2336	0.00555078	0.0182762
Afu2g02380		0.454246	9.78824e-05	0.000548354	0.961306	2.00214e-16	9.21303e-16	1.66113	2.64928e-47	5.44274e-46	0.28464	0.012524	0.0192737	1.0151	1.75862e-19	1.15737e-18	-0.222421	0.0517007	0.0888399	-0.191792	0.0833841	0.165688
Afu2g02390		1.00126	0.00128591	0.00492782	-0.0280195	0.934526	0.948442	1.13636	0.00025091	0.000482392	-0.556912	0.0602824	0.0832019	0.40171	0.152422	0.19815	0.472367	0.149586	0.219144	0.266612	0.340955	0.480381
Afu2g02400		0.172753	0.16943	0.273154	0.110034	0.408922	0.479753	0.623054	4.02011e-07	1.00325e-06	0.0190178	0.875034	0.898448	0.350988	0.00223297	0.00397001	0.0817369	0.525452	0.611639	-0.0993131	0.374122	0.515797
Afu2g02420		-0.119543	0.0860315	0.159294	0.242341	0.000586553	0.00112073	-0.543022	2.322e-14	9.89086e-14	0.504373	1.17979e-13	4.23157e-13	-0.149842	0.0281787	0.0424371	0.142489	0.0385312	0.0688436	0.273637	8.89027e-05	0.000553959
Afu2g02430		-0.61272	3.35706e-08	6.29988e-07	0.876233	1.18883e-15	5.30743e-15	0.0808986	0.461016	0.522646	1.29208	4.27013e-32	3.50906e-31	0.737073	1.75852e-11	6.65699e-11	-0.196869	0.0684174	0.113097	0.0434547	0.68842	0.786137
Afu2g02440		-0.535195	2.43696e-05	0.000173686	-1.70626	5.24039e-36	5.63874e-35	-1.58679	1.13031e-33	1.38471e-32	-2.37476	2.52721e-61	5.62773e-60	-1.97498	8.21947e-49	1.98249e-47	-1.20369	2.46997e-15	8.36026e-14	-0.923379	2.745e-11	7.30042e-10
Afu2g02450		-0.382772	0.000224373	0.00111144	-0.7803	8.28563e-13	3.16367e-12	-1.22773	6.82051e-30	7.02944e-29	-0.992831	1.18057e-19	5.77901e-19	-1.11643	1.63117e-25	1.54404e-24	-0.595302	1.9963e-07	1.32771e-06	-0.271474	0.0146151	0.0403863
Afu2g02460		0.258076	0.746761	0.82507	0.913203	0.253399	0.316356	-1.47857	0.141982	0.182156	-0.858599	0.305159	0.361114	-0.875077	0.264238	0.322772	-1.51373	0.0707402	0.116346	0.861567	0.386411	0.528986
Afu2g02470		-0.42509	1.60711e-09	4.51903e-08	0.490064	2.92172e-12	1.0762e-11	-0.436578	6.05505e-10	1.88555e-09	0.752406	5.44565e-27	3.62497e-26	0.0811722	0.246575	0.303955	-0.162748	0.0195022	0.0380068	0.0926604	0.18646	0.308728
Afu2g02480		-0.229663	0.100437	0.179948	1.41084	8.10735e-25	5.66478e-24	0.477041	0.000540394	0.00100022	1.45727	8.48918e-27	5.60274e-26	0.157581	0.251816	0.309676	-0.183239	0.169094	0.241985	-0.549123	5.09912e-05	0.000340655
Afu2g02485		-1.41674	0.0536093	0.108071	4.59032	1.89817e-20	1.0847e-19	2.19183	1.99694e-05	4.27076e-05	4.90161	1.04624e-14	3.99973e-14	2.82917	1.36619e-05	3.11476e-05	-1.10545	0.000776484	0.0022137	-0.779401	0.043027	0.0978089
Afu2g02490		-0.0944608	0.785834	0.853364	-1.3976	8.84221e-05	0.000185851	-0.616276	0.077573	0.104777	-1.83849	2.37019e-07	5.75716e-07	0.0250392	0.942338	0.952883	-0.535351	0.141836	0.209646	0.546854	0.115788	0.212411
Afu2g02500		0.793429	0.0140533	0.0361565	1.09322	0.000908495	0.00169574	0.782102	0.0159229	0.0241128	-0.446074	0.143143	0.183418	0.315949	0.263233	0.321756	-0.745865	0.0166486	0.0331769	0.327276	0.2491	0.382911
Afu2g02510		0.0576684	0.510167	0.628013	0.752651	6.82348e-18	3.40477e-17	0.746484	7.43844e-19	4.14109e-18	1.01061	3.81523e-37	3.78102e-36	0.740208	3.87598e-21	2.84525e-20	0.315627	6.61416e-05	0.000246307	0.0513914	0.491146	0.621574
Afu2g02520		0.340872	0.000430236	0.00194744	-0.438686	1.59017e-05	3.5954e-05	0.358107	0.000219652	0.000424934	-0.101381	0.287991	0.34343	0.362354	0.000110208	0.000229203	0.678177	1.37304e-11	2.32803e-10	0.34512	0.000233926	0.00126355
Afu2g02530		-0.282216	0.00054849	0.0024067	1.12254	2.78816e-43	3.80189e-42	0.00761582	0.925604	0.937415	0.838941	6.12982e-25	3.76964e-24	0.606083	8.80194e-14	3.94093e-13	-0.565819	2.95265e-12	5.76933e-11	0.316252	9.76529e-05	0.000599775
Afu2g02540	rsmA	0.47521	4.20171e-05	0.000274618	0.724782	8.51524e-10	2.67318e-09	0.953632	7.5658e-17	3.75099e-16	0.610884	1.8591e-08	4.89749e-08	0.585314	4.69741e-08	1.35047e-07	0.361312	0.00111902	0.00306609	0.106892	0.310392	0.448954
Afu2g02550		-0.0640766	0.449217	0.573992	0.432208	3.80282e-07	9.81734e-07	-0.0414571	0.624858	0.679442	0.514814	5.33602e-10	1.54893e-09	-0.016361	0.843614	0.874308	0.018529	0.824082	0.866228	-0.0389805	0.63879	0.747623
Afu2g02560		-0.0650827	0.310911	0.436634	-0.512199	6.96431e-15	2.98985e-14	-0.861375	1.09774e-39	1.73656e-38	-0.397428	7.13218e-10	2.05682e-09	-0.695726	2.324e-27	2.39253e-26	0.0496879	0.451836	0.543744	0.100566	0.123643	0.223631
Afu2g02570		0.24501	0.0614001	0.12085	0.619231	3.75511e-06	9.00335e-06	1.10531	1.03262e-18	5.69414e-18	0.615415	2.40759e-07	5.84495e-07	0.808593	1.99894e-12	8.13772e-12	0.241194	0.0487082	0.0844097	-0.0517058	0.632937	0.74294
Afu2g02580		-0.241792	0.0125735	0.0328839	-0.141146	0.151006	0.199493	-0.353404	0.000279996	0.000535429	-0.362061	0.000212921	0.000402195	-0.933568	1.51202e-21	1.13689e-20	-0.462707	3.06974e-06	1.56495e-05	-0.821956	6.18581e-17	3.3187e-15
Afu2g02590		-0.142219	0.0839966	0.15607	-0.537074	1.37741e-10	4.55181e-10	0.0783707	0.340197	0.399074	0.0250958	0.760032	0.798829	0.319993	8.74565e-05	0.000183821	0.419951	4.98046e-07	3.03122e-06	0.0994034	0.222199	0.35138
[truncated: 7,516 more rows]
